# Supplementary material for: The Relationship between Native American Ancestry, Body Mass Index and Diabetes Risk among Mexican-Americans
Source: PLoS One. 2015 Oct 26;10(10):e0141260. doi: 10.1371/journal.pone.0141260 (PMC4621045; doi:10.1371/journal.pone.0141260)
Supplement: S1 Table — (XLSX) [file pone.0141260.s002.xlsx]

## Sheet: Sheet1
rsID	QC status	chromosome	hg19 coordinate	reference allele (relative to hg19)	alternative allele (relative to hg19)	Non-reference allele frequency in Europeans	Non-reference allele frequency in Native Americans	Non-reference allele frequency in Yorubans	Delta (Largest allele frequency differences between any two reference populations)	Most divergent reference population	Non-reference allele frequency in our samples	Estimated Native American allele frequency from Totonac population	Hardy-Weinberg p-value	No-call Rate
rs4908736	Passed	chr1	8187211	A	G	0.0882353	0.94	0.386364	0.851765	Native-American	0.51503	Yes	0.1821	0.000413565
rs140864	Indel	chr1	36391662	GAA	-	0.00588235	0.583	0.159091	0.577118	Native-American	1	No	-	0.000620347
rs2225251	Passed	chr1	43529203	C	T	0.611765	0.192	0.0511364	0.560628	European	0.448006	No	0.2206	0.000206782
rs2479409	Passed	chr1	55504650	G	A	0.664706	0.1	0.767045	0.667045	Native-American	0.395833	Yes	0.093348	0
rs725667	Passed	chr1	68488650	C	T	0.0352941	0.001	0.6875	0.6865	African	0.114228	No	0.0012302	0.000413565
rs963170	Passed	chr1	119560668	A	C	0.182353	0.922	0	0.922	Native-American	0.551282	No	0.0068135	0
rs2814778	Passed	chr1	159174683	T	C	0	0.001	1	1	African	0.109075	No	0.47819	0
rs723822	Passed	chr1	165016732	A	T	0.105882	0.864	0.244318	0.758118	Native-American	0.480457	No	0.0021284	0.000620347
rs6003	Passed	chr1	197031021	C	T	0.929412	0.981	0.227273	0.753727	African	0.937613	No	0.19535	0.00144748
rs1008984	Passed	chr1	198330571	C	T	0.0823529	0.724	0.681818	0.641647	European	0.523041	No	0.01575	0.000206782
rs2065160	Passed	chr1	204790977	A	G	0.1	0.838	0.403409	0.738	Native-American	0.555444	No	0.00011775	0.00103391
rs1506069	Fail_HWE	chr1	225203196	C	T	0.888235	0.632	0.0795455	0.80869	African	0.774439	No	0	0
rs2752	Passed	chr1	234513871	C	A	0.447059	0.722	0.829545	0.382487	European	0.620793	No	0.37671	0
rs1594335	Passed	chr10	77346063	G	A	0.7	0.76	0.181818	0.578182	African	0.733019	No	0.41542	0.000206782
rs2207782	Passed	chr10	83757199	G	A	0.205882	0.948	0.914773	0.742118	European	0.661258	No	0.011154	0
rs563654	Passed	chr10	98478449	C	T	0.0764706	0.645833	0.375	0.569363	European	0.406932	Yes	0.17882	0.000206782
rs1891760	Passed	chr10	115259106	G	A	0.423529	0.94	0.193182	0.746818	Native-American	0.664596	No	8.0656e-05	0.000206782
rs1487214	Passed	chr11	19632139	C	T	0.964706	0.839	0.142045	0.82266	African	0.874274	No	0.84229	0.000206782
rs594689	Passed	chr11	65635559	G	A	0.458824	0.118	0.0738636	0.38496	European	0.330321	No	0.22271	0.00248139
rs1042602	Passed	chr11	88911696	C	A	0.4	0.027	0	0.4	European	0.269431	No	0.026931	0
rs1800498	Passed	chr11	113291588	G	A	0.611765	0.077	0.142045	0.534765	European	0.357844	No	0.019116	0.000206782
rs1079598	Fail_NOCALL	chr11	113296274	A	G	0.117647	0.572	0.0909091	0.481091	Native-American	1	No	-	0.967742
rs5443	Passed	chr12	6954875	C	T	0.388235	0.259	0.846591	0.587591	African	0.391261	No	0.53753	0.000620347
rs726391	Passed	chr12	19026082	G	C	0.788235	0.5	0.0681818	0.720053	African	0.578257	No	0.0079398	0.000413565
rs708156	Passed	chr12	26692372	C	T	0.723529	0.153	0.181818	0.570529	European	0.472495	No	0.035098	0.00227461
rs717091	Passed	chr13	44685946	A	G	0.852941	0.681	0.142045	0.710896	African	0.737275	No	0.26429	0.000413565
rs2078588	Passed	chr13	72301632	C	A	0.0470588	0.125	0.897727	0.850668	African	0.170673	No	0.90451	0
rs11156978	Passed	chr14	21924673	G	C	0.4	0.09	0.0227273	0.377273	European	0.326222	No	0.19456	0
rs8009244	Passed	chr14	55643752	A	G	0.123529	0.08	0.920455	0.840455	African	0.208818	No	0.0036948	0.000413565
rs2295903	Passed	chr14	67634318	T	G	0.0294118	0.57	0.664773	0.635361	European	0.400501	No	0.0001511	0.000413565
rs730570	Passed	chr14	101142890	G	A	0.858824	0.06	0.210227	0.798824	European	0.432237	No	0.013252	0.00082713
rs1800404	Passed	chr15	28235773	C	T	0.817647	0.491	0.0852273	0.73242	African	0.573217	No	0.91975	0
rs2862	Passed	chr15	35145553	C	T	0.770588	0.296	0.738636	0.474588	Native-American	0.552737	No	0.00015732	0.00103391
rs724729	Passed	chr15	39396761	C	T	0.129412	0.001	0.846591	0.845591	African	0.176453	No	0.76789	0.000413565
rs4646	Passed	chr15	51502844	A	C	0.735294	0.261	0.670455	0.474294	Native-American	0.540773	No	0.079698	0.000206782
rs764679	Passed	chr16	8483520	C	G	0.0470588	0.625	0.125	0.577941	Native-American	0.457724	No	0.067136	0.000206782
rs292932	Passed	chr16	72782824	A	G	0	0.727	0	0.727	Native-American	0.391561	No	0.0016395	0.000620347
rs2816	Passed	chr17	7923564	T	C	0.458824	0.939	0.988636	0.529813	European	0.770704	No	0.11185	0.00103391
rs959071	Fail_GENOTYPING	chr17	19142226	C	T	0.141176	0.74	0.971591	0.830414	European	0.540164	No	0.30774	0
rs1014263	Passed	chr17	37160446	A	G	0.141176	0.82	0	0.82	Native-American	0.454627	Yes	0.025362	0
rs1074075	Passed	chr17	51253765	C	G	0.147059	0.008	0.835227	0.827227	African	0.182692	No	0.22705	0
rs749068	Passed	chr18	20825593	C	G	0.00588235	0.7	0.0397727	0.694118	Native-American	0.361378	No	0.018195	0
rs1464612	Passed	chr18	25915140	A	G	0.0882353	0.48	0.0340909	0.445909	Native-American	0.401122	Yes	0.066798	0.000206782
rs1369290	Passed	chr18	67691520	A	C	0.964706	0.999	0.102273	0.896727	African	0.937287	No	0.59157	0.000206782
rs386569	Fail_GENOTYPING	chr19	45787046	G	A	0.729412	0.052	0.818182	0.766182	Native-American	0.418553	No	0.85334	0.000206782
rs1861498	Passed	chr2	8075621	T	A	0.805882	0.991	0.113636	0.877364	African	0.884415	No	0.012007	0
rs1435090	Passed	chr2	50214739	T	C	0.317647	0.847	0.136364	0.710636	Native-American	0.6249	No	0.0023129	0
rs3287	Passed	chr2	54807657	T	C	0.223529	0.132	0.738636	0.606636	African	0.280032	No	0.0038123	0.00289495
rs7595509	Passed	chr2	68116027	A	G	0.835294	0.1	0.988636	0.888636	Native-American	0.51673	Yes	0.0081367	0.000206782
rs6730157	Passed	chr2	135907088	A	G	0.311765	1	1	0.688235	European	0.835271	Yes	0.016981	0.000413565
rs718092	Passed	chr20	38227016	C	G	0.194118	0.824	0.818182	0.629882	European	0.587057	No	0.099673	0.000206782
rs878522	Passed	chr20	45617176	G	A	0.694118	0.07	0.0170455	0.677072	European	0.324384	No	0.91137	0.000206782
rs1877751	Passed	chr20	57967906	A	G	0.311765	0.92	0.153409	0.766591	Native-American	0.685846	Yes	0.001267	0.00082713
rs718387	Passed	chr21	37128077	G	A	0.0294118	0.107	0.778409	0.748997	African	0.26137	No	0.37818	0.000206782
rs878825	Passed	chr22	21982249	T	C	0.164706	0.759	0.528409	0.594294	European	0.518437	No	0.88939	0.000413565
rs16383	Indel	chr22	42048251	TCT	-	0.8	0.082	0.204545	0.718	European	1	No	-	0.00103391
rs1344870	Passed	chr3	21307401	T	G	0.0352941	0.94	0.0738636	0.904706	Native-American	0.534863	No	6.9951e-05	0.000206782
rs17203	Passed	chr3	76325271	C	G	0.905882	0.186	0.159091	0.746791	European	0.515331	No	0.0085756	0.000413565
rs768324	Passed	chr3	85139401	A	T	0.0470588	0.76	0.125	0.712941	Native-American	0.430389	No	0.012857	0
rs1465648	Passed	chr3	87950229	C	T	0.223529	0.1	0.875	0.775	African	0.244888	No	0.50972	0.00082713
rs2317212	Passed	chr3	97328284	G	T	0.158824	0.854	0.6875	0.695176	European	0.575566	No	3.1341e-05	0.000620347
rs2613964	Passed	chr3	112860780	A	G	0.658824	0.3	0.630682	0.358824	Native-American	0.476357	Yes	0.0072761	0.000206782
rs12642527	Passed	chr4	23057538	T	G	0.635294	0.04	0.00568182	0.629612	European	0.314566	No	0.12139	0.000206782
rs719776	Passed	chr4	33686660	G	C	0.117647	0.148	0.960227	0.84258	African	0.253606	No	0.98903	0
rs951784	Passed	chr4	127667944	A	G	0.176471	0.702	0.0795455	0.622455	Native-American	0.499499	No	0.2271	0.000620347
rs1112828	Passed	chr4	139956970	G	T	0.247059	0.887	0.0681818	0.818818	Native-American	0.529948	No	0.27004	0
rs1403454	Passed	chr4	149734968	A	T	0.135294	0.885	0.00568182	0.879318	Native-American	0.525746	No	0.22026	0.000206782
rs2702414	Passed	chr4	179399523	G	A	0.0705882	0.7	0.0511364	0.648864	Native-American	0.437563	Yes	0.01097	0.000620347
rs16897585	Passed	chr5	28319548	G	A	0.0117647	0.8	0	0.8	Native-American	0.420726	No	0.020345	0.000620347
rs3309	Passed	chr5	56092779	T	A	0.741176	0.289	0.511364	0.452176	European	0.595954	No	0.14046	0
rs26247	Passed	chr5	106804363	A	G	0.211765	0.86	0.403409	0.648235	Native-American	0.543178	Yes	1.7904e-05	0.000206782
rs1461227	Passed	chr5	153169594	A	T	0.135294	0.825	0.511364	0.689706	European	0.548478	No	0.028249	0
rs3340	Passed	chr5	153831867	T	C	0.205882	0.784	0.0738636	0.710136	Native-American	0.537189	No	0.0051956	0.00082713
rs2077681	Fail_GENOTYPING	chr6	3086100	C	T	0.935294	0.788	0.136364	0.79893	African	0.814967	No	0.77406	0.000206782
rs10499012	Passed	chr6	97767591	G	A	0.0117647	0.79	0.0397727	0.778235	Native-American	0.432692	No	0.0016971	0
rs2001144	Passed	chr6	108407662	A	C	0.0823529	0.583333	0.693182	0.610829	European	0.40469	Yes	0.15325	0.000620347
rs1935946	Passed	chr6	121357783	T	G	0.405882	0.981	0.840909	0.575118	European	0.741383	No	0.00039607	0.000413565
rs1881826	Passed	chr6	148341758	A	G	0.882353	0.2	0.784091	0.682353	Native-American	0.587994	No	0.24621	0.000620347
rs768994	Passed	chr6	159399348	A	G	0.0705882	0.86	0.0568182	0.803182	Native-American	0.479852	No	0.002283	0.00082713
rs2763	Passed	chr7	589660	C	G	0.164706	0.557	0.181818	0.392294	Native-American	0.46994	No	0.83959	0.000413565
rs2396676	Passed	chr7	113327166	G	A	0.217647	0.425	0.943182	0.725535	African	0.364629	No	0.68494	0.000413565
rs2341823	Passed	chr7	132093863	T	G	0.0764706	0.425	0.909091	0.83262	African	0.334135	No	0.43039	0
rs1320892	Passed	chr7	143752228	G	A	0.252941	0.895	0.119318	0.775682	Native-American	0.602664	No	0.0028506	0
rs285	Passed	chr8	19815189	C	T	0.511765	0.439	0.960227	0.521227	African	0.490785	No	0.9236	0
rs983271	Fail_NOCALL	chr8	35414652	T	C	0.105882	0.491	0.607955	0.502072	European	1	No	-	0.967742
rs1373302	Passed	chr8	72957716	T	A	0.258824	0.921	0.397727	0.662176	Native-American	0.644231	No	0.0087178	0
rs1808089	Passed	chr8	76220656	A	G	0.529412	0.966	0.386364	0.579636	Native-American	0.744692	No	0.090038	0
rs1038545	Passed	chr8	91932136	C	T	0.311765	0.88	0.994318	0.682553	European	0.676158	No	0.088333	0.00103391
rs4130405	Passed	chr8	99420775	A	C	0.111765	0.9	0	0.9	Native-American	0.537575	Yes	0.11296	0.000413565
rs1987956	Fail_NOCALL	chr8	114950939	C	T	0.0470588	0.796	0.0795455	0.748941	Native-American	1	No	-	0.967742
rs1928415	Passed	chr9	517715	C	T	0.1	0.001	0.801136	0.800136	African	0.161255	No	9.8536e-05	0.000620347
rs2888998	Passed	chr9	30979640	A	G	0.123529	0.770833	0.238636	0.647304	Native-American	0.454618	Yes	0.0030624	0.000206782
rs2149589	Passed	chr9	79201074	A	G	0.517647	0.04	0.630682	0.590682	Native-American	0.358746	Yes	0.79442	0.000206782
rs2695	Passed	chr9	82884577	C	T	0.282353	0.964	0.227273	0.736727	Native-American	0.619339	No	0.01199	0.000413565
rs1980888	Passed	chr9	91900556	G	A	0.152941	0.948	0.198864	0.795059	Native-American	0.5553	No	0.00071072	0.000206782
rs1327805	Passed	chr9	120896164	A	T	0.852941	0.087	0.329545	0.765941	European	0.483464	No	0.00011487	0.000620347
S1 table. Summary of ancestry informative markers.
