# Supplementary material for: The Relationship between Native American Ancestry, Body Mass Index and Diabetes Risk among Mexican-Americans
Source: PLoS One. 2015 Oct 26;10(10):e0141260. doi: 10.1371/journal.pone.0141260 (PMC4621045; doi:10.1371/journal.pone.0141260)
Supplement: S3 Table — (XLSX) [file pone.0141260.s004.xlsx]

## Sheet: tmp.txt
Educational level	sex	active life style	proportional life-time spend in US	alcohol consumption(0-2, higher values indicate more alcohol consumption)	smoking (0-2, higher values indicate heavier smoking)	BMI	age	Diabetes	High blood pressure	Acculturation score	Native American Ancestry estimate	African Ancestry estimate	Europeans Ancestry estimate
1	1	1	1	2	0	31.8858	75	0	0	1.75	0.561486	0.09844	0.340074
0	1	1	0.761905	2	2	24.2108	21	1	0	1.25	0.554846	0.026732	0.418422
1	2	1	0.413793	0	0	33.282	58	0	0	2	0.216184	1e-05	0.783806
1	2	0	0.0588235			29.2646	17	0	0	1.25	0.622327	0.071218	0.306454
0	1	1	0.565217	2	0	31.3246	46	0	1	1.75	0.641159	0.027458	0.331383
0	2	0	0.235294	2	0	29.2646	34	0	0	2.25	0.74502	0.026421	0.22856
1	2	1	1	2	2	29.2872	23	0	0	3.5	0.584105	0.084583	0.331312
0	2	0	0.266667	0	0	26.6059	45	0	0	1	0.100011	0.168175	0.731814
0	1	0	0.546667	2	1	31.0183	75	0	1	1	0.634971	0.151502	0.213527
0	2	0	1	2	0	27.2925	32	0	0	4	0.50039	0.100786	0.398825
0	2	0	0.333333	1	0	27.8074	36	0	0	1.25	0.685119	0.130409	0.184472
0	1	1	0.363636	0	0	24.8094	22	0	0	3	0.433515	1e-05	0.566475
0	2	1	0.288889	0	0	31.8858	45	0	0	1	0.637326	0.067933	0.294741
0	1	1	0.714286			30.4101	14	0	0	3.5	0.39205	0.156282	0.451668
0	2	1	0.117647			23.2974	17	0	0	3.25	0.523685	0.068132	0.408184
0	2	1	0.153846			26.4529	13	0	0	2.75	0.588709	1e-05	0.411281
0	1	0	1	1	1	19.5779	72	0	0	2.25	0.695011	0.034573	0.270416
0	2	1	1	0	0	24.0352	71	0	1	2.25	0.604844	0.058897	0.336259
0	1	0	0.906977	2	1	28.2897	86	0	0	2.5	0.782118	0.085195	0.132687
0	1	1	1	0	1	27.7629	69	1	0	2.5	0.24625	0.038665	0.715085
1	2	1	0.55	0	0	19.6364	20	0	0	2	0.243892	0.158089	0.598019
1	2	0	0.521739	0	0	26.3656	23	0	0	2.25	0.689197	0.009725	0.301079
0	1	0	1	1	1	27.1251	68	0	0	3	0.363787	0.073096	0.563117
1	2	1	1	1	1	32.4172	64	1	0	3.25	0.540326	0.052638	0.407036
1	1	1	1	2	2	26.2626	22	0	0	3.5	0.378401	0.055289	0.56631
0	2	1	0.0909091			18.6103	11	0	0	2	0.479006	0.067533	0.453461
0	1	1	0.617647	2	1	26.9182	68	0	0	1.75	0.290247	0.040881	0.668871
0	2	0	0.6	0	0	34.7517	65	0	1	1.5	0.258711	0.05208	0.689208
0	1	0	0.934783	1	1	24.8564	46	0	0	3.5	0.678551	0.097892	0.223556
0	2	1	0.585366	2	2	21.9272	41	0	0	2.75	0.256425	0.159257	0.584318
1	1	1	0.5	2	2	18.3094	40	0	0	1	0.501124	0.060629	0.438247
0	2	0	0.395349	2	1	29.2951	43	0	0	3.75	0.54393	0.071477	0.384593
0	2	0	0.489362	2	2	27.4641	47	0	0	1.25	0.58104	0.150817	0.268143
0	1	0	0.5625	2	2	35.6224	64	1	1	2.5	0.234606	0.07917	0.686224
1	2	1	0.577778	0	0	27.3421	45	0	0	2.25	0.702208	0.145155	0.152636
1	2	0	0.117647	0	0	28.3424	34	0	0	1.75	0.551766	0.114392	0.333842
0	2	0	0.181818	0	0	24.1855	22	0	0	1.75	0.853064	1e-05	0.146926
1	2	0	0.137931	0	0	29.6782	29	0	0	1.5	0.831981	0.083733	0.084286
0	2	1	0.136364	0	0	25.9679	22	0	0	1	0.590142	0.038211	0.371648
0	1	1	0.142857	2	0	22.3146	21	0	0	1.25	0.791873	0.011045	0.197082
0	1	1	0.517857	2	1	29.1319	56	0	0	2.25	0.416207	1e-05	0.583783
0	1	1	0.0588235	2	1	28.9753	34	0	0	1.25	0.769508	0.140396	0.090096
0	2	0	0.296296	0	1	31.1615	54	1	1	1.5	0.558223	0.212471	0.229306
1	2	1	0.684211			22.1429	19	0	0	3.25	0.78961	0.102155	0.108235
1	2	0	1	0	0	26.9515	27	0	0	2.75	0.672552	0.027338	0.30011
0	1	0	0.226415	2	0	29.1806	53	0	0	1	0.663984	0.00659	0.329425
0	2	0	0.192308	0	0	25.6065	26	0	0	1	0.578777	0.053745	0.367478
0	2	1	0.266667	0	0	26.4342	30	0	0	1.25	0.603428	1e-05	0.396562
0	2	0	0.0740741	0	0	27.9842	27	0	0	3.25	0.689406	0.075483	0.235111
0	1	0	1	1	2	24.4077	48	0	0	3	0.501049	1e-05	0.498941
1	2	0	0.0869565	0	0	32.6136	23	0	0	1.25	0.267059	0.164533	0.568408
1	2	0	1	1	1	28.533	70	1	1	2.75	0.39156	0.005703	0.602737
0	2	0	0.230769	0	0	28.9045	26	0	0	1.25	0.634628	0.065756	0.299616
1	2	0	1	2	1	32.1077	24	0	0	2.5	0.683523	1e-05	0.316467
0	1	0	1	1	1	28.2897	69	0	0	1.5	0.525785	0.057896	0.41632
0	2	1	0.184615	1	0	29.2646	65	0	0	1.75	0.483105	0.073192	0.443702
0	2		0.25	0	0	24.692	40	0	0	1	0.366931	0.114978	0.518091
1	2	0	0.047619	0	0	21.483	21	0	0	1.25	0.550866	1e-05	0.449124
0	2	0	0.536585	2	0	24.9615	41	0	0	1.25	0.352225	1e-05	0.647765
1	2	0	0.115385	0	0	23.9966	26	0	0	1	0.551141	0.094067	0.354791
0	1	1	1			17.5587	11	0	0	2.75	0.539175	0.017833	0.442992
1	1	0	0.454545	2	2	43.0458	44	1	0	1.5	0.258635	1e-05	0.741355
1	1	0	0.0952381	2	0	23.4935	42	0	0	3	0.413256	0.00744	0.579305
1	2	0	0.0357143	0	0	27.2801	28	0	0	1.25	0.639399	0.115662	0.244938
0	2	0	0.15	0	0	36.032	40	0	0	1.25	0.433698	0.035176	0.531126
1	2	0	0.62963	0	0	29.2646	27	0	0	3.75	0.543795	1e-05	0.456195
0	1	1	1	1	1	35.2402	54	1	1	2	0.418086	0.131415	0.450499
0	1	0	0.591837	1	0	32.2811	49	0	0	1.5	0.444489	0.018673	0.536838
1	2	0	1	0	0	26.6256	19	0	0	4	0.29995	1e-05	0.70004
1	2	1	1	2	2	35.8715	42	0	0	4	0.610058	0.115375	0.274567
1	1	1	1			42.7469	19	0	0	3.5	0.482668	0.045275	0.472057
0	2	0	0.388889	2	0	22.8501	18	0	0	2.75	0.575295	0.163889	0.260816
0	1	1	1	2	0	20.3438	24	0	0	3.25	0.64432	0.018176	0.337504
0	1	1	0.192308	2	0	28.2897	26	0	0	2.75	0.696667	1e-05	0.303323
0	1	1	0.272727			22.1542	11	0	0	3	0.77431	0.006297	0.219392
0	1	0	1	2	0	27.8945	29	0	0	3.5	0.325475	0.06006	0.614465
0	1	0	1	1	2	34.203	65	0	0	3.25	0.466741	0.092578	0.440681
0	2	0	0.469388	0	0	21.628	49	0	1	1.75	0.275486	0.093849	0.630665
0	2	0	1			17.9502	16	0	0	3.5	0.281555	0.090055	0.62839
0	2	0	0.25	0	2	31.6387	32	0	0	1	0.574674	0.054298	0.371028
1	2	1	0.641509	0	0	27.4355	53	0	0	2.75	0.583289	0.115872	0.300839
0	2	0	0.09375	0	0	21.2572	32	0	0	1	0.49261	0.09146	0.41593
0	1	1	0.34375	2	2	28.1922	32	0	0	2	0.410639	0.119695	0.469666
1	1	1	1	1	1	24.3281	67	0	0	2	0.497102	1e-05	0.502888
0	1	0	1			9.74288	8	0	0	3.25	0.586323	1e-05	0.413667
0	1	0	1	1	2	34.9461	38	1	1	3.25	0.343075	0.057714	0.599212
0	1	0	1	2	2	32.4885	54	0	1	3.25	0.425999	0.093366	0.480635
0	2	0	0.521739	0	0	30.1791	46	0	0	2.25	0.743193	0.027488	0.229319
1	1	0	1	2	2	25.0597	21	0	0	4	0.503128	0.14038	0.356492
0	1	0	1			21.9272	15	0	0	4	0.48053	0.159812	0.359658
0	2		1	0	0	31.6179	23	0	0	4	0.344355	0.048036	0.607609
1	2	1	1	2	0	32.3163	18	0	0	2.5	0.553543	1e-05	0.446447
1	2	0	1	0	0	24.2686	64	0	1	3.75	0.355187	0.073573	0.57124
0	1	1	1			22.9902	8	0	0	2.75	0.716047	0.018697	0.265256
0	2	0	0.461538	2	2	32.191	39	0	0	1.25	0.560795	0.070475	0.36873
1	2	0	0.0689655	1	1	37.9086	29	0	0	1	0.182222	1e-05	0.817768
0	2	0	0.111111			18.7211	9	0	0	1	0.354189	0.130527	0.515284
0	2	0	0.0909091			16.1422	11	0	0	2	0.498312	0.171997	0.32969
1	2	0	1	1	0	33.6572	48	0	0	4	0.535934	0.16108	0.302985
0	1	1	1	2	0	36.9188	21	0	0	2.75	0.435754	0.159422	0.404823
1	2	0	0.567568	0	1	35.6662	74	0	1	2.25	0.416703	0.14959	0.433707
0	2	0	0.435897	0	0	26.4529	39	0	0	1.75	0.388843	0.092837	0.518319
0	2	0	0.4	1	0	31.0001	30	0	0	1.25	0.477148	0.097272	0.42558
0	1	1	0.115385	2	0	25.4219	26	0	0	1.25	0.525676	0.202878	0.271446
0	2	0	0.368421	0	0	35.9004	19	0	0	1.5	0.502911	0.106268	0.390821
1	2	0	0.484848	2	0	31.8858	33	0	0	1	0.344984	0.083993	0.571023
0	1	1	1			21.7	5	0	0	2.25	0.28154	0.055234	0.663226
0	1	0	0.466667	2	2	23.5678	30	0	0	1.25	0.202985	0.064872	0.732143
0	2	1	1	0	0	18.0117	18	0	0	3.5	0.605282	0.029877	0.364842
1	1	0	1	1	1	40.4471	70	1	0	3.25	0.267416	0.130645	0.601939
1	2	0	1	0	2	59.2195	68	1	1	2.5	0.270846	0.074394	0.654759
1	2	1	0.371429	0	1	50.637	35	0	0	2.5	0.404307	0.109467	0.486226
1	2	0	0.0869565	0	0	16.3019	23	0	0	1	0.374345	0.060824	0.564831
0	1	1	0.909091			16.7201	11	0	0	3.25	0.554267	1e-05	0.445723
0	2	0	0.178571	1	0	33.9476	56	0	0	1	0.485945	0.01397	0.500084
1	2	0	0.111111	0	0	60.6465	27	0	0	1.5	0.466378	1e-05	0.533612
0	2	0	0.0178571	0	0	24.7842	56	0	0	1	0.331698	0.006354	0.661948
0	1	0	0.0172414	2	0	24.8564	58	1	0	1.75	0.426094	0.001561	0.572344
0	2	0	0.333333	0	0	37.7899	24	0	0	1.5	0.613359	0.160267	0.226373
0	2	0	0.0606061	0	0	29.053	33	0	0	1.5	0.601239	0.022621	0.37614
0	2	0	1	0	0	31.0936	43	0	1	2.25	0.297847	0.001016	0.701137
0	1	1	0.0833333			19.0567	12	0	0	1	0.603217	0.136841	0.259942
1	2	1	1	2	2	53.042	54	0	0	3.75	0.272006	0.030532	0.697462
0	2	0	0.28125	0	0	36.8452	64	1	0	1.5	0.50544	0.14171	0.352851
0	2	0	0.114286	0	1	25.6065	70	0	0	1	0.686619	0.056897	0.256485
1	2	0	0.137931	0	1	19.8397	29	0	0	1.75	0.447355	0.155025	0.397621
0	2	0	0.243902	0	2	37.4422	41	0	0	1	0.198859	0.090331	0.71081
1	2	0	1			26.4529	18	0	0	2.5	0.198569	0.181894	0.619537
0	2	0	1			24.2367	11	0	0	4	0.464408	0.263326	0.272265
0	2	1	0.0526316	1	1	22.674	19	0	0	3	0.414532	1e-05	0.585458
0	1	1	0.458333	1	1	26.4342	48	0	0	2	0.577167	0.026905	0.395929
1	2	1	0.375	0	0	31.0936	32	0	0	1.75	0.568284	0.079203	0.352514
1	2	0	0.0714286	0	0	23.6187	28	0	0	1.25	0.612834	0.069581	0.317585
0	2	0	0.171429	0	0	17.168	70	0	1	1.25	0.451735	0.069188	0.479077
0	1	1	1			21.2752	9	0	0	3.75	0.691079	0.110936	0.197985
0	2	0	1			22.9056	10	0	0	3	0.612454	0.045224	0.342322
1	2	0	0.16129	0	0	24.1433	31	0	0	2.75	0.250427	0.087937	0.661637
0	2	0	1			16.4613	15	0	0	2	0.897576	1e-05	0.102414
0	1	1	1			30.7287	12	0	0	3	0.427895	0.099377	0.472728
0	2	0	0.282609	0	0	29.6304	46	0	0	1	0.436866	1e-05	0.563124
1	2	1	1	2	1	20.0831	23	0	0	3.25	0.267776	0.063792	0.668432
0	2	0	1	0	0	31.4594	53	0	1	2.25	0.535981	0.121051	0.342968
0	2	0	0.285714	0	2	28.2897	42	0	0	2.5	0.712942	0.10501	0.182049
0	1	0	0.608696	2	2	24.8261	23	0	0	1.75	0.27835	1e-05	0.72164
0	1	0	0.08	2	2	19.3686	50	0	0	2	0.442982	0.031391	0.525627
0	2	0	0.0769231	0	0	29.2602	26	0	0	2	0.906972	1e-05	0.093018
0	2	0	0.125				8	0	0	1.75	0.86015	0.04153	0.09832
0	1	1	0.2			21.9452	10	0	0	3.25	0.966438	0.033552	1e-05
0	2	0	0.206897	0	0	22.4595	29	0	0	1	0.62325	0.03691	0.33984
1	2	1	0.16	0	0	32.8772	25	0	0	1.75	0.391804	0.203883	0.404312
1	1	0	0.190476	2	0	27.2623	42	0	1	1.75	0.70343	0.038773	0.257797
0	1	1	0.157895	0	1	48.4216	38	0	0	1.75	0.316581	0.098281	0.585137
0	1	1	0.444444			22.8868	9	0	0	3.25	0.549479	0.040066	0.410455
0	1	1	0.111111			23.0272	9	1	0	1	0.551092	0.094417	0.354491
0	2	0	0.486486	0	0	33.8372	37	0	0	1.25	0.603254	0.142726	0.25402
0	2	0	0.133333	2	0	25.7476	30	0	0	1.25	0.790756	0.010889	0.198355
0	2	0	0.232558	0	0	27.4572	43	0	1	2.25	0.552919	0.124791	0.322289
0	2	0	0.0833333	2	0	29.1217	24	0	0	2.5	0.591405	0.137507	0.271089
0	2	1	0.84375	0	0	24.1855	32	0	0	2.25	0.196182	0.060495	0.743323
0	1	1	1			22.6214	13	0	0	4	0.48689	0.221242	0.291867
0	2	0	0.216216	0	0	34.3729	37	0	0	1	0.596064	0.163151	0.240785
0	1	1	1			27.3421	12	0	0	4	0.327083	0.04384	0.629077
0	1	0	0.324324	0	1	33.1229	37	0	0	3	0.416434	0.081627	0.501939
0	2	0	0.0454545	0	0	31.7435	22	0	0	1.25	0.719144	0.026995	0.253861
0	2	0	0.37037	1	1	36.5807	54	0	0	1.75	0.511274	0.051867	0.436859
1	2	0	1			29.1806	17	0	0	4	0.523346	0.146796	0.329858
1	2	0	0.892857	0	0	31.2481	28	0	0	4	0.530999	0.162684	0.306317
0	2	1	0.366667	0	0	30.0763	30	0	0	1	0.092409	0.064779	0.842812
0	1	1	0.05	2	2	24.5634	40	0	0	1	0.702907	0.02819	0.268902
0	2	1	1			29.1217	15	0	0	3	0.333012	0.092527	0.574462
0	1	0	0.411765	1	1	27.9106	51	1	1	1	0.581238	0.119242	0.29952
0	2	0	1			24.4125	20	0	0	3	0.564644	0.153221	0.282135
0	2	0	0.0277778	0	1	28.3186	36	0	0	2.25	0.724588	1e-05	0.275402
0	2	0	0.614035	0	0	27.4641	57	0	0	2.25	0.43653	0.006882	0.556588
1	1	1	1	2	0	31.0118	23	0	0	3.5	0.409804	0.07991	0.510286
0	1	0	0.125			20.4945	8	0	0	2.5	0.666899	0.101938	0.231163
0	2	0	0.75	0	0	36.5807	24	0	0	2	0.604775	0.126553	0.268672
0	2	1	1	0	0	32.9226	66	0	0	2.75	0.542513	0.024331	0.433155
1	2	1	0.0322581	2	2	24.9984	31	0	0	1.75	0.648452	0.070726	0.280822
0	2	1	0.0714286			21.4563	14	0	0	2.5	0.544111	0.09323	0.362659
1	2	0	0.66	0	0	31.7104	50	0	1	2	0.534987	0.035005	0.430009
1	1	0	1	0	0	25.5296	23	0	0	3.25	0.537283	0.052733	0.409983
0	1	0	0.206897	1	1	30.2319	58	0	0	1.5	0.351493	0.196125	0.452382
0	1	1	1			14.7078	9	0	0	1.75	0.464315	0.13583	0.399855
0	2	0	0.641026	0	1	42.9661	39	0	0	1.5	0.465871	0.032353	0.501776
0	1	0	1			18.1392	13	0	0	3.25	0.451218	1e-05	0.548772
1	2	0	0.347826	0	0	37.4422	23	0	0	1.75	0.295809	0.038474	0.665717
1	2	0	1	0	0	29.8672	31	0	1	2.25	0.326678	0.016032	0.657289
0	1	1	0.875	2	1	30.1791	40	0	1	3.75	0.213732	0.100578	0.68569
0	1	1	1			51.587	16	0	0	3.25	0.478343	1e-05	0.521647
0	2	1	1			11.6487	11	0	0	3.25	0.344936	1e-05	0.655054
1	2	0	0.354839	0	1	51.3715	31	0	0	1.5	0.125403	0.21928	0.655317
0	1	1	1			20.6857	10	0	0	1.75	0.392491	0.061348	0.546161
0	2	0	0.186047	2	2	23.7266	43	0	0	1.5	0.505093	1e-05	0.494897
0	2	1	1			20.5579	9	0	0	3.5	0.471051	0.097148	0.431801
0	1	1	0.909091	0	0	27.4091	22	0	0	2.75	0.517152	0.005148	0.4777
1	2	0	0.884615	0	0	26.4529	52	0	0	4	0.400522	0.079142	0.520336
1	1	1	0.358974	2	2	31.3246	39	0	0	2.5	0.574328	0.154305	0.271367
0	1	1	1			22.674	11	0	0	3.75	0.483983	1e-05	0.516007
1	2	0	1	0	0	38.0126	50	1	0	1.75	0.539687	1e-05	0.460303
1	2	0	1	2	2	28.7375	27	0	0	3.5	0.369128	0.062503	0.568369
0	2	0	0.0384615	0	0	29.2646	26	0	0	1.5	0.565568	0.021351	0.413081
0	1	1	0.1			27.5657	20	0	0	1.25	0.54543	0.086411	0.368158
0	2	0	0.264706	0	0	29.0817	34	0	0	1.75	0.800307	0.088739	0.110954
0	1	1	0.514286	2	0	29.6018	35	0	0	3.75	0.594761	0.098341	0.306898
0	2	0	0.318182	0	0	34.5682	44	0	0	1.5	0.495716	0.080502	0.423782
0	2	0	1			20.8971	11	0	0	2.25	0.577145	0.111685	0.31117
0	2	1	1			12.984	11	0	0	2.75	0.453312	0.153717	0.392971
0	2	1	1	2	2	28.9753	32	0	0	3.5	0.689142	1e-05	0.310848
1	2	0	0.2	1	0	24.2958	25	0	0	2.25	0.569811	1e-05	0.430179
0	2	1	1	0	0	22.674	18	0	0	3.5	0.489009	1e-05	0.510981
0	2	1	1			21.1624	18	0	0	4	0.4725	0.288379	0.239121
0	2	1	0.181818	0	0	23.436	22	0	0	1.25	0.484797	0.258375	0.256828
1	2	1	0.166667	0	0	30.2959	36	0	0	2	0.306722	1e-05	0.693268
0	2	0	1	2	0	38.9715	41	0	0	3	0.546414	0.045521	0.408065
0	1	0	0.25641	0	0	33.282	39	0	0	2.25	0.525612	0.170124	0.304264
0	1	1	0.136364	0	1	35.6662	22	0	0	3.25	0.880841	0.006728	0.112431
0	2	1	1			14.5609	8	0	0	3.25	0.524776	1e-05	0.475214
1	2	0	1	0	0	41.2084	58	1	1	4	0.131243	0.010003	0.858755
0	2	0	0.472222	0	0	33.8372	36	1	0	2.25	0.687923	0.059969	0.252108
0	2	1	0.135135	0	0	34.0109	37	0	0	1.75	0.5517	0.117841	0.330459
0	2	0	0.294118			21.6333	17	0	0	3.5	0.664415	0.034484	0.3011
1	2	0	0.388889	2	1	33.6435	54	1	0	2.75	0.574875	0.078386	0.346739
0	1	0	0.425926	1	2	25.8432	54	0	0	2.5	0.682226	0.121555	0.196218
1	2	1	0.142857	0	0	31.0936	28	0	0	2	0.617703	1e-05	0.382287
1	2	0	1	0	0	25.5082	17	0	0	4	0.496165	0.107805	0.396029
1	2	0	0.529412	0	0	38.4098	34	0	0	2.5	0.570603	0.014397	0.415
1	1	0	0.473684	0	2	35.5092	38	0	0	1.25	0.485187	0.126158	0.388655
1	1	1	1	2	0	28.1922	27	0	0	3.75	0.412088	0.074944	0.512968
0	2	0	1	1	1	34.9461	40	0	0	3.5	0.594376	0.006475	0.399149
0	2	0	0.307692			21.7655	13	0	0	3.75	0.372521	0.05945	0.568029
1	2	0	0.698113	0	0	28.9753	53	1	0	2.5	0.57424	0.045026	0.380734
0	2	0	0.222222	0	0	31.3543	54	0	0	1	0.124324	0.062407	0.813269
1	2	0	0.0810811	0	1	24.5634	37	0	0	1.25	0.316066	0.064079	0.619854
1	2	0	0.8	0	0	26.3943	40	0	0	2.75	0.471542	0.081806	0.446652
1	2	1	1			21.0339	19	0	0	4	0.39916	0.155504	0.445335
1	2	0	1	2	0	30.362	23	0	0	3.5	0.633007	0.001131	0.365862
1	1	0	1	1	0	36.0467	23	0	0	3.75	0.476708	0.131078	0.392214
0	1	1	1			20.2235	16	0	0	3.5	0.455982	0.052632	0.491385
1	1	1	0.638298	0	1	26.7058	47	0	0	3.75	0.392258	0.123317	0.484425
1	2	1	1	0	0	40.7429	34	0	1	3.5	0.410289	0.011996	0.577715
0	1	1	1			27.3421	12	0	0	4	0.30178	0.001102	0.697118
0	1	0	1			42.8789	18	0	0	4	0.48237	0.07363	0.443999
0	1	0	1	1	2	28.1293	49	0	1	3	0.409068	0.151208	0.439724
1	1	0	0.444444	0	1	32.2811	36	0	0	2	0.543109	0.125007	0.331884
0	1	1	1			25.3342	8	0	0	4	0.35047	1e-05	0.64952
1	2	0	0.218182	2	1	38.9715	55	0	1	1.75	0.203345	0.138957	0.657698
1	2	1	1	0	0	30.2716	31	1	0	3.5	0.644667	0.200161	0.155171
0	2	0	1			33.5673	10	0	0	1.25	0.431157	0.162254	0.406589
0	2	0	0.448276	2	0	33.2551	29	0	0	1	0.488157	0.021722	0.49012
1	1	1	1	1	1	28.2459	37	0	0	3	0.235469	0.070601	0.69393
0	1	1	0.866667			22.867	15	0	0	3.5	0.415593	0.072939	0.511468
0	2	1	0.8125			23.1728	16	0	0	3.5	0.339943	0.085289	0.574769
1	2	1	0.444444	0	0	27.3421	27	0	0	3.25	0.416677	1e-05	0.583313
0	1	1	0.5	2	1	30.5415	28	0	0	2	0.682137	0.092609	0.225253
1	1	1	0.1875	2	2	27.3691	32	0	0	2.5	0.624367	0.046357	0.329276
1	2	1	0.92	2	1	35.1541	25	0	0	4	0.478024	0.087961	0.434015
1	2	0	1	0	0	50.1604	31	0	0	4	0.477839	1e-05	0.522151
1	2	0	1	0	0	25.5082	27	0	0	4	0.461246	1e-05	0.538744
0	1	1	1			20.1194	12	0	0	3.75	0.643703	1e-05	0.356287
0	2	0	1			14.066	11	0	0	3.5	0.512841	0.167528	0.319631
0	1	0	1	2	2	37.9751	50	1	0	1.5	0.498081	1e-05	0.501909
0	1	0	0.648148	1	1	34.9716	54	0	0	1.25	0.423568	0.03656	0.539872
1	2	0	0.214286	0	0	25.4236	28	0	0	1.25	0.588262	0.055708	0.35603
0	2	1	0.152174	0	0	25.3891	46	0	0	1.25	0.539119	0.051072	0.409809
0	2	0	0.323529	0	0	35.74	68	1	1	1.5	0.459377	0.09169	0.448933
0	1	1	1	1	0	28.0583	63	0	0	2	0.674975	0.128416	0.196609
1	2	0	0.0416667	2	2	28.9753	24	0	1	1	0.256445	0.021996	0.721559
0	2	0	0.545455	0	0	27.4355	44	0	0	1.25	0.287944	0.058497	0.653559
0	2	0	0.5	0	0	26.6256	50	0	0	1.5	0.492558	0.157714	0.349727
1	2	0	0.646154	0	0	28.7203	65	1	1	1.5	0.15339	0.138049	0.708561
1	2	0	0.792453	0	1	23.436	53	1	0	3	0.540341	0.157112	0.302547
1	2	0	1	2	0	22.2642	26	0	0	4	0.501765	0.21843	0.279805
1	2	1	0.325	0	2	20.5981	40	0	0	1.5	0.65706	1e-05	0.34293
1	1	1	0.444444			18.2461	18	0	0	3.75	0.549246	1e-05	0.450744
1	1	0	0.78125	0	0	27.4572	32	0	0	4	0.5192	0.193816	0.286985
0	2	0	0.511628	0	0	30.2319	43	0	0	1.25	0.010563	0.106684	0.882753
0	1	0	0.392157	2	0	35.2402	51	1	1	2.25	0.143876	0.017411	0.838713
0	1	0	0.338462	1	0	34.2114	65	0	1	1	0.548748	0.111131	0.340121
1	1	1	1	0	0	25.8024	67	1	0	3.75	0.332866	0.191696	0.475437
0	1	1	1			15.7972	11	0	0	3.75	0.554232	0.048704	0.397064
0	2	0	0.178571	0	0	24.8031	28	0	0	1.25	0.631535	0.148509	0.219956
0	2	0	0.486486	0	0	32.1214	37	0	0	1.75	0.881785	1e-05	0.118205
0	2	0	1			32.8909	15	0	0	3.5	0.592034	0.12547	0.282496
0	2	0	1			15.914	7	0	0	3.5	0.44893	0.218213	0.332857
0	2	0	0.0862069	0	0	31.9123	58	1	0	1	0.552855	0.101294	0.345851
0	1	1	0.349206	2	2	23.2974	63	0	0	1.5	0.402821	0.068341	0.528837
0	1	1	0.25	2	0	24.5634	24	0	0	1.5	0.462617	0.094507	0.442876
0	2	0	0	2	2	30.9107	19	0	0	1.75	0.514132	0.102282	0.383586
0	1	1	0.111111			24.3281	9	0	0	1	0.559719	0.120068	0.320213
0	1	1	0.111111			16.7593	9	0	0	1.25	0.553657	0.123843	0.3225
1	1	0	0.025	2	0	28.6972	40	1	0	1.5	0.220016	0.111204	0.66878
1	2	0	1			20.361	18	0	0	3.5	0.176455	0.155028	0.668517
1	2	1	0.37037	1	0	23.1728	27	0	0	2.5	0.673691	0.079927	0.246382
1	1	1	0.34375	2	2	33.8951	32	0	0	1.75	0.585786	0.216828	0.197386
0	1	0	0.42029	0	0	25.8486	69	0	0	1	0.299706	0.108653	0.591642
1	2	0	0.350877	0	0	28.784	57	0	0	1.25	0.589518	0.203579	0.206903
1	1	1	0.464286	2	1	29.9538	56	0	0	1.75	0.518825	0.029287	0.451887
1	2	1	0.8	1	1	29.3874	30	0	0	4	0.699703	0.009576	0.290721
0	2	1	0.348485	0	1	33.282	66	0	0	1	0.800868	1e-05	0.199122
0	2	0	0.363636	0	0	35.9601	33	0	0	1.25	0.537666	0.117906	0.344428
0	2	1	0.857143			20.5981	14	0	0	2.5	0.66359	0.056925	0.279484
0	1	0	1			26.0015	11	0	0	2.5	0.572513	0.132627	0.29486
1	2	0	0.257143	0	0	23.0286	35	0	0	2	0.582821	0.030655	0.386524
0	1	1	0.0769231			25.6065	13	0	0	2.25	0.49571	0.141039	0.363251
0	2	0	0.341463	0	0	25.9723	41	0	0	1.25	0.336109	0.094012	0.569879
0	2	0	0.8125			18.8391	16	0	0	4	0.344764	0.132722	0.522514
0	2	1	0.025	0	0	24.5336	40	0	0	1.25	0.525723	1e-05	0.474267
1	1	0	0.483871	0	1	26.9258	31	0	0	2	0.320406	0.006877	0.672717
1	1	0	0.555556	2	2	26.2626	36	0	0	2.75	0.444726	0.161322	0.393952
0	2	0	0.0606061	0	0	24.5634	33	0	0	1	0.637873	1e-05	0.362117
0	2	0	0.153846			17.7416	13	0	0	2	0.573019	0.010499	0.416482
0	2	0	1	2	1	40.0474	60	0	1	3	0.389996	0.156441	0.453563
0	2	0	0.486486	0	0	27.8728	37	0	0	1.25	0.572744	0.048963	0.378293
0	2	1	0.611111	0	2	34.3301	36	0	0	1.25	0.248136	0.082265	0.669599
0	1	1	0.833333			27.4641	12	0	0	3.5	0.355857	1e-05	0.644133
0	1	1	0.727273			22.674	11	0	0	3.75	0.579193	1e-05	0.420797
0	2	1	0.68	0	0	36.1306	50	1	0	4	0.528688	1e-05	0.471302
0	1	0	1	2	2	21.9661	67	0	0	3	0.397591	0.072533	0.529876
1	2	0	1	2	2	35.9353	28	0	1	4	0.490851	1e-05	0.509139
1	2	0	1	0	0	25.5082	28	0	0	3	0.635162	0.092293	0.272544
0	2	0	0.151515	0	0	32.1171	33	0	0	1	0.539114	0.078988	0.381898
1	2	0	0.0416667	0	0	22.7104	24	0	0	1.5	0.353526	0.091293	0.555181
0	1	0	0.0689655	0	0	26.2626	29	0	0	1.5	0.53485	1e-05	0.46514
1	2	0	0.410256	0	0	26.5715	39	0	0	2	0.297751	0.067384	0.634865
0	2	0	0.729167	0	0	41.6025	48	0	0	1.5	0.082569	0.080682	0.836749
1	1	1	0.310345	2	0	31.6179	29	0	0	2.25	0.61878	0.081973	0.299247
0	1	1	0.0909091			26.3058	11	0	0	1.5	0.625837	0.042064	0.332099
0	1	1	0.214286			19.4858	14	0	0	2.25	0.648663	0.087721	0.263616
1	1	1	0.890625	2	1	18.8816	64	0	0	3.75	0.502936	1e-05	0.497054
1	2	1	1				19	0	0	3.5	0.534656	0.038053	0.427291
0	2	0	0.540541	0	0	31.9306	37	0	0	1.5	0.334219	0.051	0.614782
1	1	1	1			25.7688	18	0	0	4	0.247516	1e-05	0.752474
1	1	0	0.589744	2	0	28.1293	39	0	0	3.25	0.605712	0.008184	0.386104
1	2	0	0.136364	2	0	33.6572	22	0	0	1.75	0.110492	0.188705	0.700802
0	1	1	0.689655	1	1	26.2927	58	0	0	2.5	0.416784	1e-05	0.583206
1	2	0	1	0	2	29.8872	30	0	0	4	0.520715	0.123745	0.35554
0	1	1	1				10	0	0	3.75	0.564617	0.10428	0.331103
1	2	0	0.363636	0	0	24.1294	33	0	0	2	0.492556	0.014722	0.492723
0	2	0	0	0	0	19.5779	31	0	0	1.75	0.534535	0.045402	0.420063
1	2	0	0.0847458	0	0	31.834	59	0	0	1	0.380849	0.103283	0.515869
1	2	1	0.634615	0	1	25.3891	52	0	0	1.75	0.074848	0.034624	0.890527
0	2		0.333333	0	0	23.6878	27	0	0	1.5	0.291944	1e-05	0.708046
0	2	1	1			22.2174	7	0	0	1.75	0.380396	0.00301	0.616593
1	2	0	1	1	0	29.1217	24	0	0	4	0.558327	0.142352	0.299322
1	1	1	1	2	2	28.9753	26	0	0	4	0.613437	0.035047	0.351516
0	1	0	1	1	1	29.4545	61	0	0	4	0.591834	0.075238	0.332927
0	2	1	0.318182	0	2	28.3424	22	0	0	2.5	0.743657	1e-05	0.256333
0	1	1	0.1			27.4091	20	0	0	1	0.663208	1e-05	0.336782
0	1	0	1	2	2	22.8076	24	0	0	2.75	0.520836	1e-05	0.479154
0	2	0	0.472727	0	0	21.6333	55	0	1	1.25	0.306224	0.047548	0.646228
1	1	1	0.45614	2	1	21.2652	57	0	0	1.75	0.089683	1e-05	0.910307
0	2	0	0.423077	0	0	27.9886	26	0	0	1	0.656427	0.105999	0.237574
0	2	0	0.0588235	0	0	38.7347	34	0	0	1.25	0.701088	0.006089	0.292823
0	1	1	0.047619	0	2	31.8858	21	0	0	1.5	0.609475	0.001157	0.389368
0	1	0	0.352113	2	1	28.3429	71	0	0	1.5	0.603441	1e-05	0.396549
1	1	0	0.210526	2	2	27.3691	38	0	0	2.25	0.636329	0.096945	0.266726
1	2	1	0.258065	0	0	28.3424	31	0	0	1.25	0.622477	1e-05	0.377513
0	1	1	0.3125	1	0	21.2572	32	0	0	2.25	0.628158	0.022833	0.349009
0	2	0	1	0	0	34.7517	78	1	1	1.75	0.46205	1e-05	0.53794
1	1	1	0.647059	2	2	28.2459	51	0	0	1.75	0.124597	1e-05	0.875393
0	1	1	0.08	1	1	21.9272	25	0	0	1.25	0.391929	1e-05	0.608061
0	2	0	0.0465116	0	0	28.7301	43	0	0	1.75	0.615106	0.109929	0.274966
0	1	1	0.125			23.2974	16	0	0	2.5	0.321034	0.213513	0.465454
1	1	1	0.136364	2	0	19.3686	22	0	0	1.5	0.590761	0.113919	0.29532
1	2	1	0.555556	2	0	32.9491	45	0	0	2.25	0.383993	1e-05	0.615997
1	1	1	1			23.1236	17	0	0	3.75	0.311936	0.019733	0.668331
0	1	1	0.630435	2	1	26.4998	46	0	0	3	0.219792	0.055246	0.724961
1	2	1	1			25.061	20	0	0	3.5	0.324458	1e-05	0.675532
1	2	1	0.529412	0	0	26.3656	51	1	0	3.75	0.610632	1e-05	0.389358
0	1	0	1	0	2	27.4091	24	0	0	3.5	0.326239	0.067204	0.606557
1	2	0	1	1	0	35.1541	57	0	0	3.5	0.415438	0.086618	0.497944
0	2	0	0.45	1	1	28.2897	60	0	0	1.25	0.616699	0.059863	0.323438
0	1	0	1	2	2	25.0883	26	0	0	3.75	0.506666	0.10672	0.386614
1	2	0	1	1	0	29.2866	26	0	0	4	0.304123	0.128697	0.56718
1	1	1	0.176471	0	2	35.5092	34	0	0	2.5	0.416672	0.096381	0.486947
0	2	1	0.514286	0	0	26.6256	35	0	0	1.5	0.474415	0.038887	0.486698
1	1		0.648649	2	1	28.3536	37	0	0	2.25	0.188688	1e-05	0.811302
0	2	0	1	0	1	27.2775	87	0	1	1	0.276375	0.107834	0.615791
1	1	1	1	2	2	22.9578	22	0	0	4	0.60468	0.121832	0.273488
0	2	1	1	0	1	33.282	52	0	0	2.75	0.47064	0.100854	0.428506
0	1	1	1			21.9484	11	0	0	4	0.385761	0.140554	0.473685
0	1	0	1			39.6704	9	0	0	3.75	0.503566	0.078319	0.418115
0	2	0	0.428571	0	0	30.6458	77	0	0	1.75	0.240163	0.077507	0.68233
1	1	0	1	2	0	30.5415	71	0	0	2.25	0.221964	0.488443	0.289593
0	1	1	1	2	0	37.5896	25	0	0	4	0.661733	0.117576	0.220691
0	2	0	0.609756	0	0		41	0	0	1.25	0.20658	0.068728	0.724691
0	2	1	0.0555556	0	0	29.2286	36	0	0	1	0.219919	0.055412	0.724669
0	1	1	0.117647			18.8816	17	0	0	1.25	0.266844	0.092309	0.640847
1	1	0	0.230769	2	2	28.2897	26	0	0	1.5	0.569402	0.026335	0.404263
1	2	0	0.619048	0	0	28.3429	21	0	1	2	0.484558	0.126004	0.389438
0	2	0	1	0	0	22.674	60	0	0	3	0.454237	0.079872	0.465891
0	1	1	1			19.9692	14	0	0	4	0.552931	0.010531	0.436538
0	2	1	1			22.2739	12	0	0	3.75	0.551289	0.083943	0.364768
0	2	0	1	0	0	21.6783	83	1	1	2	0.648325	0.003165	0.348511
0	2	1	1			28.3424	11	0	0	3	0.568944	0.126305	0.304751
1	1	1	0.285714	2	1	29.7584	42	0	0	2.25	0.699468	1e-05	0.300522
0	1	1	0.444444	2	0	29.1319	27	0	0	2.25	0.672381	0.132206	0.195412
1	2	0	0.0714286	0	0	18.2458	28	0	0	2	0.906505	0.088566	0.004929
1	1	1	1	0	0	23.7372	68	0	0	3.5	0.449863	0.181942	0.368196
0	1	0	0.444444			20.5412	9	0	0	2.25	0.545132	1e-05	0.454858
1	2	0	1	0	2	16.9661	41	0	0	3.25	0.642682	0.04323	0.314089
1	2	0	0.153846	0	0	24.0311	26	0	0	1	0.520448	0.140773	0.338779
1	1	0	0.16129	1	0	31.4563	31	0	0	2.5	0.427868	0.082643	0.489489
0	2	0	0.3125	0	0	28.2152	32	0	0	1	0.528263	0.047548	0.424189
0	2	1	0.305085	0	0	30.1143	59	0	1	1.25	0.427797	0.154012	0.418191
0	1		1	2	0	27.4641	41	0	0	3.75	0.50254	0.053668	0.443792
0	2	1	1	0	0	32.9226	49	0	1	3.5	0.34937	0.025498	0.625131
0	1	1	1				9	0	0	4	0.363655	0.172181	0.464164
1	2	0	0.153846	0	0	19.1306	39	0	0	2.25	0.489654	0.041692	0.468654
0	2	1	1	2	0	30.5538	60	0	1	3.25	0.48876	1e-05	0.51123
0	2	0	0.512195	0	0	28.0062	41	0	0	1.25	0.775809	1e-05	0.224181
0	1	1	1			19.4858	16	0	0	3.5	0.627084	0.043488	0.329428
1	1	0	1	2	0	26.387	42	0	0	3.25	0.199709	0.241019	0.559273
0	2	0	0.5	0	0	28.3429	42	0	0	1.5	0.603014	0.051244	0.345742
0	1		0.428571	2	1	34.9716	49	0	0	1.5	0.782372	0.075221	0.142407
0	1		1				11	0	0	2.25	0.753981	0.030629	0.215389
1	1	0	1	2	2	32.2811	59	0	1	4	0.38266	0.164945	0.452395
1	1	1	1			27.3691	18	0	0	4	0.122368	0.014078	0.863554
1	2	0	1			20.1194	18	0	0	3.25	0.471915	0.050616	0.477469
1	1	1	0.956522	2	0	41.7689	23	0	0	4	0.457671	0.032011	0.510318
0	2	0	1	2	0	33.6572	23	0	0	3.5	0.538418	0.020925	0.440657
0	2	1	1	0	0	34.0201	36	0	0	3.25	0.557921	0.093615	0.348465
0	1	0	1	0	2	29.053	67	0	0	3.75	0.446175	0.053108	0.500717
0	2	0	0.0833333	0	0	22.5967	24	0	0	1	0.425789	0.027281	0.546929
0	2	0	1			18.3051	18	0	0	3.75	0.374465	1e-05	0.625525
0	2	1	0.846154			19.4759	13	0	0	3.25	0.5659	0.185731	0.24837
1	1	0	1	2	0	33.3822	49	0	0	2.75	0.948552	1e-05	0.051438
1	2	0	1	2	1	26.5715	49	0	0	3.25	0.492673	1e-05	0.507317
1	1	1	1	0	1	32.3868	52	0	0	3.25	0.353538	0.195553	0.450909
0	1	1	0.666667			36.5174	9	0	0	2	0.796147	0.05956	0.144294
0	1	1	0.545455			25.6065	11	0	0	2.5	0.689421	0.122106	0.188472
0	2	0	1	0	0	28.1233	41	0	0	2.25	0.232664	0.131884	0.635451
0	1	0	1			15.6623	16	0	0	3.25	0.137639	0.164208	0.698153
1	2	0	0.578947	0	1	29.2646	57	0	1	1.25	0.361436	0.074694	0.56387
0	2	0	0.16129	0	1	22.2403	31	0	0	1	0.392198	0.013993	0.593809
0	2	0	0.107143	0	0	28.3429	28	0	0	1.5	0.496428	0.002246	0.501326
0	1	1	0.675	2	2	38.0916	40	0	1	2	0.673463	0.104055	0.222482
1	2	0	1	0	1	32.6136	71	1	1	3.25	0.240877	0.171336	0.587787
1	2	0	1			27.3977	16	0	0	4	0.628047	0.036366	0.335587
0	2	0	0.152542	0	0	24.9615	59	0	0	1.25	0.649177	0.113984	0.236839
0	1		0.391304	2	0	26.0006	23	0	0	2.25	0.699728	0.077607	0.222665
1	2	0	0.696429	0	0	48.4695	56	0	1	1	0.309346	0.262169	0.428485
0	2	0	0.0512821	0	0	29.6209	39	0	0	1.5	0.59292	0.144466	0.262614
0	1	1	1	0	0	38.0238	26	0	0	4	0.652742	0.016907	0.330351
0	2	1	1			28.1319	9	0	0	3.75	0.670919	0.070609	0.258472
0	2	1	1			20.7845	16	0	0	3.75	0.567091	0.082486	0.350424
0	2	0	0.129032	0	0	30.0389	31	0	0	1	0.426481	0.146429	0.427089
0	1	0	1	2	0	24.692	40	0	0	3.5	0.512607	0.085294	0.402099
1	2	0	1	0	0	34.203	20	0	0	4	0.528914	1e-05	0.471076
1	1	0	1	2	2	28.2897	21	0	0	4	0.548533	1e-05	0.451457
0	2	0	0.259259	0	0	24.5091	27	0	0	1.5	0.595841	0.12131	0.282849
0	1	1	0.14	1	0	24.3281	50	0	0	2	0.361488	0.186532	0.45198
1	2	0	1	1	0	36.3162	38	1	0	4	0.408199	0.047107	0.544694
1	1	0	1	2	0	31.4563	22	0	0	4	0.363334	0.035721	0.600946
0	1		1	0	0	31.9582	18	0	0	4	0.62974	0.002864	0.367396
0	2	1	0.0357143	0	0	31.8858	28	0	0	1.5	0.617059	1e-05	0.382931
1	1	1	1	2	1	35.6228	23	0	0	3.75	0.340756	0.024557	0.634687
0	1	1	0.761905	2	1	38.2743	42	0	0	3	0.421403	0.054946	0.523651
0	2	1	0.1	0	0	34.3361	30	0	0	1	0.083382	0.058356	0.858262
0	2	1	1			23.2588	7	0	0	4	0.525384	1e-05	0.474606
0	2	1	1			35.4286	16	0	0	4	0.290352	0.139905	0.569743
0	2	0	0.313433	0	0	29.8926	67	1	0	1	0.499824	1e-05	0.500166
1	2	0	1	2	2	29.2951	55	0	1	3	0.469701	0.146803	0.383496
0	1	0	0.555556	2	0	32.2788	45	0	0	1.5	0.679178	1e-05	0.320812
0	2	0	0.245283	0	0	29.6986	53	1	1	1	0.593276	0.076912	0.329812
1	1	0	1	2	1	29.535	70	0	0	4	0.634038	0.095378	0.270584
0	2		1	0	2	24.9615	82	1	1	3	0.557061	1e-05	0.442929
0	1		1			19.1394	11	0	0	4	0.469386	0.0864	0.444214
0	2	0	0.673913	0	0	30.1143	46	0	0	2	0.271758	0.049151	0.679091
1	2	0	0.178571	2	1	26.6256	28	0	0	2.25	0.531768	0.127521	0.340711
1	2	0	0.105263	0	0	34.1886	38	0	0	2.25	0.506485	0.081765	0.411751
0	2	1	0.444444			23.1414	9	0	0	2.25	0.350591	0.107652	0.541758
0	2	0	0.5625	0	0	33.8372	32	0	0	1.25	0.543085	0.027082	0.429833
0	2	1	1				14	0	0	3.75	0.534633	0.078306	0.387061
0	2	0	1	2	2	34.1776	43	0	0	3.5	0.616787	0.148253	0.234961
0	1	0	0.711864	0	1	39.6026	59	1	1	2	0.096029	0.236484	0.667488
0	2	1	0.547619	0	0	33.2011	42	0	0	2	0.69797	1e-05	0.30202
1	1	0	0.690141	2	0	29.6209	71	1	1	1.5	0.318084	0.068245	0.613671
0	2	0	0.8	2	0	29.9538	65	0	1	1.75	0.264939	0.071254	0.663807
0	1	1	1			24.0311	19	0	0	3	0.11305	0.076749	0.810201
1	2	1	0.541667	2	1	47.6079	24	0	0	4	0.529767	0.103432	0.366801
0	2	0	0.047619	0	0	30.2319	21	0	0	1.25	0.478586	0.16782	0.353593
1	2	0	0.214286	0	0	22.6214	28	0	0	1.25	0.440991	1e-05	0.558999
0	2	0	1	0	0	24.2686	55	0	0	1.25	0.674555	1e-05	0.325435
0	2	0	1	2	2	33.9653	26	0	0	3.5	0.25701	0.091317	0.651674
0	2	1	1			21.8953	7	0	0	2	0.493138	0.124336	0.382526
0	1	1	1			20.2812	8	0	0	2.25	0.45643	0.136048	0.407522
0	2	1	1			22.568	6	0	0	1.75	0.447147	0.107153	0.4457
0	2	1	0.0555556	0	0	34.3301	36	0	0	1.75	0.672657	0.108309	0.219035
0	2	0	0.423729	0	0	23.9143	59	0	0	2	0.342895	0.148161	0.508944
0	2	0	0.269231	0	0	22.674	26	0	0	1	0.526492	1e-05	0.473498
0	2	0	1	0	0	29.2866	42	0	0	2.75	0.352302	0.063048	0.58465
0	2	0	0.0740741	0	0	23.4117	27	0	0	1	0.865681	0.093666	0.040653
0	1	0	0.25	2	2	27.4389	28	0	0	1.5	0.555677	0.057572	0.386751
0	2	0	0.48	0	0	26.264	50	1	0	1.75	0.42512	0.186621	0.388259
0	1	0	0.030303	2	0	24.9615	33	0	0	1.25	0.625375	0.16742	0.207205
0	1	1	0.173913	2	2	24.6796	23	0	0	2.75	0.380343	0.023835	0.595822
0	2	0	1			22.5266	11	0	0	3.75	0.395555	0.040581	0.563864
0	1	1	1			23.436	12	0	0	4	0.542593	0.046279	0.411128
1	1	0	0.363636	2	0	34.4571	33	0	0	1.75	0.436393	1e-05	0.563597
0	2	1	1	2	1	22.2175	79	0	1	1.75	0.439876	0.125801	0.434323
0	2	0	0.20339	0	0	40.0344	59	1	1	1	0.531793	0.171118	0.297089
1	2	0	0.782609	0	0	26.521	23	0	0	3	0.489528	0.050138	0.460334
0	2	1	0.909091			18.1392	11	0	0	3.25	0.655356	0.082988	0.261656
0	2	1	0.584615	0	0	31.9123	65	0	0	1	0.347876	0.087814	0.56431
0	2	0	1			36.7333	12	0	0	3.75	0.29989	1e-05	0.7001
0	1		0.5	2	2	28.2897	42	0	0	3.75	0.610445	0.054371	0.335184
1	2	0	0.0526316	0	0	34.5778	38	0	0	2	0.511312	0.101198	0.38749
0	1	1	0.323529	2	0	28.5687	34	0	0	2.25	0.479914	0.129083	0.391003
1	2	0	0.392857	0	0	21.9484	28	0	0	1.75	0.496561	0.104442	0.398997
0	2	0	0.172414	0	0	27.3421	29	0	0	1.75	0.740523	1e-05	0.259467
0	1	0	1			21.0837	8	0	0	3.5	0.491649	0.161819	0.346532
1	2	0	1			21.483	19	0	0	4	0.55778	0.082957	0.359263
0	2	1	0.8125			23.436	16	0	0	3.75	0.701868	1e-05	0.298122
1	2	0	0.44	0	1	25.7476	25	1	0	2.25	0.625488	0.036846	0.337666
0	2	0	1	2	2	26.257	62	1	0	3.5	0.515958	0.053491	0.430551
1	2	0	0.323529	0	0	26.3381	34	0	0	2.75	0.673377	0.095242	0.231381
0	2	1	1			21.625	9	0	0	2.75	0.488921	0.037247	0.473832
1	1	0	1	0	1	34.3301	28	0	0	4	0.383701	0.112297	0.504003
1	2	1	0.0666667	0	0	22.674	30	0	0	2.25	0.877507	0.071592	0.050902
1	2	1	0.553191	2	2	30.2716	47	0	0	2	0.501365	0.117071	0.381564
0	2	0	0.0133333	0	0	24.4125	75	1	0	1	0.455327	0.071109	0.473564
0	1	1	0.555556			21.9361	9	0	0	2	0.700608	0.069549	0.229843
0	2	0	0.28	0	0	40.6741	25	0	0	2	0.646137	0.093299	0.260564
1	1	0	0.272727	2	0	20.9414	22	0	0	2.5	0.498806	0.048761	0.452433
1	1	0	0.0833333	2	1	24.1294	24	0	0	1.75	0.788476	0.075545	0.135979
1	2	0	0.166667	1	0	25.0597	30	0	0	2	0.419982	0.021097	0.558921
1	2	0	0.473684	0	0	18.1779	19	0	0	1.75	0.512319	0.047676	0.440005
1	2	0	0.36	1	1	22.5967	50	1	0	2.25	0.219973	0.051218	0.728809
0	1	0	1			25.7688	14	0	0	3.75	0.301965	0.124529	0.573506
0	2	0	0.0909091	0	0	26.3656	44	0	0	1.5	0.486693	0.045748	0.467559
0	1	1	0.4				10	0	0	3	0.613763	1e-05	0.386227
0	1	0	0.444444			19.5236	9	0	0	3.25	0.625906	1e-05	0.374084
0	2	1	0.967742	0	0	29.2951	31	0	0	2.25	0.138531	0.156365	0.705104
0	1	1	1			20.3715	13	0	0	3.25	0.222225	0.106378	0.671398
0	2	0	0.0909091	0	0	21.3794	22	0	0	1.5	0.675832	0.078919	0.245249
1	1	0	0.344828	0	0	22.9578	29	0	0	1.75	0.231519	0.120515	0.647966
0	1	1	0.521739	2	1	27.4389	23	0	0	2.5	0.497941	0.187882	0.314176
0	1	0	0.464789	1	1	26.9392	71	0	0	1	0.253445	0.069897	0.676658
0	2	0	0.480519	0	1	21.0056	77	0	0	1	0.551454	0.002157	0.446389
1	1	1	1	1	2	27.7904	53	1	0	4	0.521622	1e-05	0.478368
0	2	1	1	1	1	26.3656	81	0	0	2.5	0.514813	0.11155	0.373638
0	1	0	0.865385	2	0	39.1558	52	0	0	1	0.081531	1e-05	0.918459
1	1	1	1	2	0	27.3199	26	0	0	2.75	0.11948	1e-05	0.88051
1	2	0	0.0357143	1	1	30.0763	28	0	0	2	0.572983	1e-05	0.427007
0	2	0	1			23.436	19	0	0	4	0.363433	0.042179	0.594388
1	1	0	0.680851	2	0	26.6259	47	0	0	3	0.431588	0.069244	0.499168
0	1	1	0.185185	2	2	22.4653	27	0	0	1.25	0.681465	1e-05	0.318525
1	2	0	1	2	2	25.9162	56	1	1	4	0.518821	1e-05	0.481169
0	1	0	0.577465	2	2	19.3686	71	0	0	1.5	0.279032	0.118936	0.602032
0	2	1	0.714286			18.895	14	0	0	4	0.759882	0.050834	0.189284
0	2	1	0.769231			19.1394	13	0	0	4	0.707599	0.140523	0.151878
0	2	0	1	0	0	36.5807	57	1	0	3	0.434802	0.113104	0.452094
0	2	0	0.263158	0	0	21.9484	19	0	0	2.5	0.625	0.102052	0.272949
0	2	0	0.325581	0	0	22.8629	43	0	0	1	0.409829	0.0808	0.509372
1	2	0	0.192308	0	0	24.8894	26	1	0	1	0.365505	1e-05	0.634485
0	2	1	1			26.5815	10	0	0	1.5	0.466717	0.160423	0.37286
0	2	1	1			15.1483	8	0	0	1.5	0.440186	0.188301	0.371512
0	2	0	0.521739	0	0	31.3064	46	0	0	2	0.568154	0.035763	0.396083
0	2	1	0.322581	2	0	23.8266	31	1	0	2.75	0.484799	0.119143	0.396058
0	2	0	0.5			23.436	16	0	0	1.75	0.506174	0.049536	0.44429
1	2	0	0.545455	0	0	24.5634	22	0	0	2.5	0.590309	0.08639	0.323301
0	1	0	0.0454545	2	1	33.5673	44	0	0	1.5	0.644004	1e-05	0.355986
0	2	0	0.0606061	0	0	36.6188	33	0	0	1.5	0.253475	0.063498	0.683026
1	2	0	0.543478	0	2	24.692	46	0	0	1.75	0.373502	0.090899	0.535599
1	1	0	0	0	1	27.5657	25	0	0	2.5	0.49847	0.089229	0.412301
1	2	0	0	0	0	25.7476	24	0	0	1.25	0.347157	0.023883	0.62896
1	1	1	0.380952	0	0	25.0907	21	0	0	3.25	0.782598	1e-05	0.217392
0	2	0	0.0344828	0	0	27.1468	58	0	1	1	0.456142	0.033239	0.510618
0	2	0	0.1	0	0	26.6088	20	0	0	1.75	0.557515	0.154319	0.288167
0	2	0	0.433962	0	0	39.3855	53	0	0	1.25	0.724739	0.003617	0.271645
1	2	1	1	0	0	32.3163	40	0	0	2.75	0.401693	1e-05	0.598297
0	2	0	0.464286	0	0	27.4641	56	0	1	2.25	0.501243	0.067464	0.431293
0	1	0	1	1	0	30.0716	25	0	0	2	0.439565	1e-05	0.560425
0	2	0	0.566038	0	0	28.3186	53	0	0	1.5	0.316275	1e-05	0.683715
0	1	0	0.637681	1	0	27.4389	69	1	1	1.75	0.401753	0.120747	0.477499
0	2	0	1	0	0	21.6333	30	0	0	2.25	0.196937	0.161013	0.64205
0	2	0	0.047619	0	0	36.8452	42	0	1	1	0.279751	0.181305	0.538944
0	1	0	0.04	2	0	24.4125	25	0	0	1.5	0.36941	0.184533	0.446057
0	2	0	0.0285714	0	0	34.5778	35	0	1	1.5	0.604977	0.018194	0.376829
0	1	0	0.192308	0	2	45.6151	26	0	0	1.75	0.495402	0.084382	0.420217
0	2	0	1			17.5207	12	0	0	3	0.505916	1e-05	0.494074
0	1	0	0.263158	2	0	26.6259	38	0	0	1.5	0.604004	0.128591	0.267406
0	1	1	1			17.681	10	0	0	4	0.478194	0.111787	0.410018
1	2	0	0.193548	0	0	42.7994	31	0	0	2.5	0.649371	1e-05	0.350619
1	2	0	0.619048	0	0	23.4038	42	0	0	2.5	0.651654	1e-05	0.348336
0	2	0	0.298507	0	0	25.8486	67	0	1	1	0.349275	1e-05	0.650715
0	1	0	0.810811	2	2	26.5449	37	0	0	1.25	0.550002	1e-05	0.449988
0	1	1	1			18.8816	14	0	0	3.75	0.653158	1e-05	0.346832
0	1	0	0.407407	1	0	22.1429	54	1	1	1.25	0.916596	1e-05	0.083394
0	2	1	0.325581	0	0	29.2286	43	0	0	1.75	0.173278	0.073681	0.753041
1	1	1	0.5	2	1	30.667	46	0	0	3.75	0.197695	0.050218	0.752087
0	2	0	0.0666667	0	0	22.8629	30	0	0	1	0.651809	0.031418	0.316773
0	1		0.0645161	0	0	30.6981	31	0	0	1	0.771095	1e-05	0.228895
0	2	1	0.25			19.53	8	0	0	2.75	0.703457	1e-05	0.296533
0	2	1	0.181818			17.9676	11	0	0	2.75	0.699389	1e-05	0.300601
1	1	0	0.47619	0	0	25.8486	42	0	0	3.75	0.465526	0.003566	0.530908
0	2	0	0.529412	0	1	36.6102	34	0	0	1.25	0.758428	0.009574	0.231999
1	2	1	1	1	1	44.2858	69	0	0	3.25	0.381957	0.095953	0.52209
0	1	1	1			22.3146	14	0	0	3.5	0.602279	1e-05	0.397711
0	2	0	0.208333	0	0	24.2372	24	0	0	2	0.493278	0.125219	0.381503
1	2	0	0.657143	0	0	25.7476	35	0	0	3.5	0.509651	0.102927	0.387422
0	1	1	0.342105	2	2	34.2804	38	0	0	1.75	0.62415	0.037785	0.338065
1	2	0	1	2	0	38.4098	45	0	0	3.75	0.662878	0.138038	0.199084
1	1	0	1	2	0	27.1972	48	1	1	3.75	0.25784	0.129474	0.612686
1	2	1	0.138889	0	0	27.4355	36	0	0	2	0.564375	1e-05	0.435615
0	2	0	0.227273	0	0	26.4529	22	0	0	1.5	0.564779	0.182362	0.252859
0	1	1	0.28	2	0	30.3822	25	0	0	1.25	0.705066	0.09856	0.196374
1	2	1	0.371429	0	1	30.667	35	0	0	2.25	0.530558	0.061861	0.407581
0	2	1	0.8125			19.9115	16	0	0	4	0.618898	0.11706	0.264043
1	2	0	1	0	0	32.9226	20	0	0	3.5	0.588682	0.1035	0.307818
0	2	0	0.6875			26.5715	16	0	0	3.75	0.330148	0.030134	0.639718
0	1	0	1	0	0	25.5082	26	0	0	1.75	0.497047	1e-05	0.502943
1	2	0	1	2	2	30.1791	52	0	0	4	0.518206	0.105283	0.376511
1	2	0	1	0	0	25.9679	24	0	0	2.25	0.638002	0.101586	0.260412
0	2	1	0.611111	0	0	25.6858	54	0	0	1.25	0.516673	0.048144	0.435183
1	2	0	1	0	2	30.1791	21	0	0	1.25	0.444426	0.072505	0.483069
0	2	0	0.625	0	0	29.7601	56	0	0	1.5	0.503225	0.154683	0.342092
0	1	0	0.5	1	1	20.8012	60	0	0	1	0.589931	1e-05	0.410059
1	2	1	0.392857	0	0	25.6858	28	0	0	3.5	0.40519	0.038183	0.556627
0	1	0	0.137931	2	0	23.6187	29	0	0	1.5	0.91441	1e-05	0.08558
0	2	0	1			20.2176	13	0	0	3.25	0.56983	0.026676	0.403495
1	2	0	0.185185	0	0	23.1728	27	0	0	2	0.497844	0.101366	0.40079
0	1	0	1	1	1	20.9827	81	0	0	2.25	0.567591	0.148049	0.28436
1	2	1	1	0	0	34.9461	18	0	0	4	0.542077	1e-05	0.457913
0	1	1	0.809524	2	0	20.6599	21	0	0	3.75	0.424484	0.066345	0.509171
1	2	1	1	0	0	31.7435	22	0	0	3.75	0.410512	0.083061	0.506427
0	1	1	0.0967742	2	0	29.535	31	0	0	1.75	0.452905	1e-05	0.547085
1	2	1	1	0	1	28.4334	31	0	0	3.5	0.331672	0.139574	0.528754
0	2	0	0.3125	0	0	21.9484	32	0	0	1	0.603408	0.16931	0.227281
1	1	0	0.363636	0	0	19.53	55	0	0	3.25	0.510148	1e-05	0.489842
0	2	0	1	0	2	43.8969	45	0	1	2.75	0.487234	0.07444	0.438326
0	2	1	0.8	0	0	31.8858	25	0	0	3.25	0.433036	0.031839	0.535125
0	1	1	0.589744	2	1	30.1321	39	0	0	3.75	0.248568	0.054292	0.69714
1	2	0	0.454545	2	1	39.8572	55	0	0	2	0.049698	0.112077	0.838224
0	2	1	1			20.1977	10	0	0	3.5	0.52983	0.045863	0.424306
1	1	1	0.0666667	0	2	30.8971	30	0	0	2.25	0.687295	0.216411	0.096294
0	2	0	0.259259	0	0	39.0601	27	1	0	1.25	0.975433	0.024557	1e-05
0	1	1	0.555556	2	1	24.6287	36	0	0	1.75	0.580616	0.044092	0.375292
0	2	0	1			20.4066	15	0	0	2.5	0.510041	0.02799	0.461969
0	2	0	0.74359	0	0	26.521	39	0	0	3	0.432656	1e-05	0.567334
0	1	1	1			14.6475	11	0	0	4	0.429813	0.040371	0.529816
1	2	0	0.25	0	0	19.8528	36	0	0	1.5	0.470141	0.073307	0.456553
0	1	1	0.0645161	1	0	25.8248	31	0	0	2.5	0.549417	0.110328	0.340256
1	2	0	1	2	2	33.282	29	0	0	4	0.392415	0.009345	0.59824
1	2	0	0.647059	1	0	23.0454	51	0	0	2.75	0.557801	0.042182	0.400017
0	2	1	1			17.9611	8	0	0	2.75	0.729157	0.036423	0.23442
0	2	0	1	2	1	32.4199	26	0	0	2.5	0.482511	0.002995	0.514494
1	2		1	2	2	29.8133	46	0	0	3.75	0.452451	0.110517	0.437032
0	2	1	1			23.7775	17	0	0	4	0.598763	0.064596	0.336641
0	2	0	0.3	0	0	21.2076	30	0	0	1.5	0.651172	1e-05	0.348818
0	2	0	0			27.0697	19	0	0	1.25	0.407387	1e-05	0.592603
1	2	1	0.627451	0	0	31.2481	51	0	0	2	0.667203	0.062048	0.270749
0	2	0	1	0	0	27.0198	54	0	0	2.75	0.413523	0.062922	0.523555
0	2	1	0.28	0	0	26.1252	50	0	0	1	0.703972	0.02942	0.266608
0	1	0	1	2	0	30.5056	73	0	0	2.5	0.779477	0.013915	0.206608
1	2	0	0.392157	0	0	27.3691	51	0	0	1.5	0.631308	0.210872	0.15782
0	1	1	1			20.5437	9	0	0	3.75	0.426107	1e-05	0.573883
0	1	1	1			17.4858	15	0	0	4	0.689958	1e-05	0.310032
0	2	0	0.2			21.9361	10	0	0	3	0.304583	0.001442	0.693975
0	2	0	1	0	0	41.5689	61	1	1	3.25	0.657077	0.077463	0.26546
0	2	0	0.5	0	0	31.8252	28	0	0	1.25	0.594413	0.028075	0.377512
0	1	0	1	2	2	32.7761	61	1	0	2.25	0.434964	0.052718	0.512318
0	2	0	0.30303	2	0	28.3424	33	0	0	1	0.490077	0.163938	0.345985
0	2	0	0.446429	0	2	23.6878	56	0	0	1	0.475668	0.140494	0.383838
1	2	1	0.290323	0	0	24.5634	31	0	0	2.75	0.569209	1e-05	0.430781
0	1	0	0.472727	0	2	30.667	55	0	0	1.75	0.319416	0.047132	0.633452
0	2	0	1	0	0	25.7935	24	0	0	2.75	0.165104	0.096613	0.738283
0	2	0	0.138462	0	1	29.6986	65	1	0	1	0.190796	0.133085	0.67612
1	1	0	0.227273	2	0	23.2974	22	0	0	1.25	0.405808	0.057656	0.536535
0	2	1	0	0	0	23.436	28	0	0	1.25	0.600589	0.001662	0.397749
1	2	0	0.2	0	0	35.7115	40	0	0	1	0.745769	1e-05	0.254221
1	2	0	1	1	1	39.0601	58	1	0	3.25	0.360745	0.018719	0.620536
0	2	0	0.0847458	0	0	24.9984	59	0	1	1	0.405106	1e-05	0.594884
1	2	0	0.833333	0	0	27.8013	36	0	0	3	0.585408	1e-05	0.414582
1	1	0	0.794118	2	1	29.053	34	0	0	3	0.2057	1e-05	0.79429
1	2	0	0.340909	0	0	29.2951	44	0	0	1.25	0.646775	0.079825	0.2734
0	1	1	1	0	0	28.5687	75	1	1	2.75	0.697762	0.116352	0.185886
1	1	0	1	1	1	26.6088	44	1	1	4	0.298314	0.187004	0.514682
0	2	0	1	0	2	21.9484	72	1	0	3	0.581175	0.121946	0.296879
0	2	0	0.230769	0	0	21.7655	26	0	0	1	0.547219	1e-05	0.452771
0	2	0	0.87931	1	1	31.7554	58	1	1	3.75	0.389584	1e-05	0.610406
0	1	0	1	2	2	36.8064	59	1	0	3.75	0.572027	1e-05	0.427963
0	2	0	0.259259	0	0	25.8248	27	0	0	1.5	0.54411	0.139057	0.316833
1	2	1	1	1	2	30.0389	29	0	0	3.75	0.45784	1e-05	0.54215
0	2	1	1	0	0	34.7517	24	0	0	1.75	0.589387	0.164122	0.246491
0	1	1	0.68	2	1	33.282	75	0	1	1.25	0.277627	0.032788	0.689584
0	2	0	0.0454545	0	0	20.7845	22	0	0	1	0.658152	0.003601	0.338247
1	2	0	1			22.6579	19	0	0	2	0.925422	0.000551	0.074027
1	2	0	1	0	0	30.0389	33	0	0	3.25	0.55371	0.059576	0.386713
1	1	1	1	2	1	32.0175	31	0	1	3.5	0.313191	0.156674	0.530135
0	1	1	1	0	0	32.7653	19	0	0	3.25	0.407083	0.131548	0.461369
1	2	1	1	0	0	27.4355	21	0	0	4	0.535282	0.015969	0.448748
0	2	0	1	0	0	26.521	67	0	0	3.25	0.344009	1e-05	0.655981
0	2	0	0.694444	0	0	25.061	36	0	0	3.75	0.337717	0.032315	0.629968
1	1	1	1	2	2	27.4576	35	0	0	4	0.640835	1e-05	0.359155
0	2	0	0.71831	0	0	31.0936	71	1	0	1	0.473157	0.142311	0.384532
0	1	0	0.68	0	0	30.667	75	0	0	1.75	0.543488	0.055799	0.400713
1	1	1	1	1	1	29.86	56	1	1	3.25	0.476205	0.085246	0.438549
1	2	0	0.192308	2	1	22.3142	26	0	0	1.5	0.463666	1e-05	0.536324
0	2	0	0.031746	0	0	34.3729	63	0	0	1.25	0.643411	0.107058	0.249531
1	2	0	1	0	0	39.0601	32	0	0	1	0.475152	1e-05	0.524838
0	2	0	1	1	2	31.3064	45	0	0	3.5	0.411467	1e-05	0.588523
1	1	0	0.148148	2	2	25.5296	27	0	0	2.75	0.281258	0.074227	0.644515
0	2	0	0.333333	0	0	26.9584	54	0	0	1	0.556994	1e-05	0.442996
1	2	0	1	0	0	26.4529	74	0	0	4	0.639261	1e-05	0.360729
1	2	0	0.609756	2	2	25.7935	41	0	0	1.75	0.695959	0.069497	0.234544
1	2	0	1	0	0	34.3361	55	0	0	4	0.257186	0.048527	0.694288
1	2	0	0.54	0	0	33.2885	50	1	1	2.5	0.181361	0.055107	0.763532
0	1	0	1	0	0	30.3442	69	1	0	2.25	0.408672	0.041581	0.549747
0	2	0	1	0	1	32.2246	67	1	0	2.25	0.191352	0.178406	0.630242
1	1	1	1	2	2	29.1937	22	0	0	4	0.415937	0.013621	0.570441
0	2	0	1	0	0	26.7486	48	0	0	3.25	0.517384	0.051504	0.431112
0	2	0	0.423077	0	0	27.9842	52	1	1	1.5	0.575634	1e-05	0.424356
0	2	0	0.603774	0	0	38.6653	53	0	0	1	0.526711	0.046837	0.426452
0	2	0	0.210526	0	0	31.0936	38	0	0	1.5	0.749058	0.086761	0.164181
0	2	0	1	0	0	32.9569	54	1	1	2.5	0.525396	1e-05	0.474594
1	2	0	0.30303	2	2	21.9272	33	0	0	1	0.710876	0.020004	0.26912
0	2	0	0.266667	0	0	30.7278	30	0	0	1.25	0.530245	0.05965	0.410105
0	2	0	0.315789	0	0	28.3424	38	0	0	1	0.515535	1e-05	0.484455
1	2	0	0.682927	0	1	29.6304	41	0	0	1.75	0.572884	0.085427	0.341688
0	1	0	0.730769	0	1	26.6256	78	0	0	1.5	0.451601	0.082575	0.465824
0	2	0	0.57377	0	0	29.1217	61	1	0	2	0.456584	0.164523	0.378893
0	2	0	0.65	0	2	24.1433	40	0	0	2.25	0.417841	0.083827	0.498332
0	2	0	0.358209	0	1	43.4584	67	0	0	1	0.565158	0.113685	0.321157
1	2	0	0.333333	0	0	24.8749	21	0	0	1.5	0.464733	0.119552	0.415715
0	2	0	0.689655	0	0	27.4389	58	0	0	1	0.366448	0.219594	0.413959
0	2	0	0.387097	0	0	33.4801	31	0	0	1	0.422055	1e-05	0.577935
1	1	1	0.5	2	2	32.1214	40	0	0	3.25	0.554198	0.068845	0.376957
0	2	0	0.304348	0	2	34.1886	23	1	0	1.5	0.496799	0.115145	0.388056
0	2	0	0.0869565	0	0	36.5807	23	0	0	1	0.468865	0.144881	0.386254
0	2	0	0.6875	0	0	28.3424	48	0	0	1.25	0.617271	0.041559	0.34117
0	2	0	0.441176	0	0	26.4529	34	0	0	2	0.307442	0.101935	0.590623
0	2	0	0.151515	0	0	32.4499	33	0	0	1	0.513904	1e-05	0.486086
1	1	0	0.138889	2	0	30.5415	36	0	0	1	0.702642	0.045089	0.252269
0	1	1	0.666667	0	2	31.1938	48	0	1	2.75	0.456125	1e-05	0.543865
0	2	0	0.347826	0	1	29.2646	46	1	0	1.5	0.70005	0.095243	0.204707
0	1	0	0.507937	1	1	35.1884	63	0	1	1.25	0.67181	0.025431	0.302759
1	2	1	1	2	1	32.1214	57	0	1	3.5	0.455095	0.067043	0.477862
1	2	0	0.435897	0	0	26.0909	39	0	0	1.75	0.441174	0.108256	0.45057
0	2	0	1	0	0	31.2765	69	0	1	2.75	0.10536	0.146303	0.748337
0	2	0	1	0	0	39.6901	61	1	1	4	0.359187	0.066768	0.574045
0	1	0	0.581395	2	2	30.8971	43	0	0	2	0.38104	0.047178	0.571782
0	2	0	0.558824	0	0	39.1558	34	0	0	1.75	0.72621	1e-05	0.27378
0	2	1	1	1	1	35.9004	49	0	0	4	0.499655	0.04954	0.450805
0	2	1	1	2	1	25.8428	31	0	0	3.25	0.696452	1e-05	0.303538
0	2	0	0.234043	0	0	25.6858	47	0	0	2	0.529615	0.052033	0.418353
0	1	0	1			28.5687	18	0	0	3.5	0.622154	0.049513	0.328333
1	2	1	0.423729	0	0	30.1143	59	0	0	2.75	0.490354	0.065769	0.443877
0	1	0	0.436364	1	1	28.9753	55	1	1	1	0.279607	0.06001	0.660384
1	2	0	1	0	2	29.2646	42	1	0	4	0.402247	0.052562	0.545191
0	1	0	1	2	0	23.4935	75	1	0	2.5	0.586701	0.145083	0.268216
0	2	0	0.454545	0	1	35.1541	66	1	0	1	0.727255	0.121013	0.151732
1	1	1	1	2	2	28.0583	25	0	0	4	0.478443	0.1451	0.376457
1	2	0	0.0434783	0	0	23.1728	23	0	0	1	0.567636	1e-05	0.432354
0	1	0	0.291667	2	0	26.792	24	0	0	1.5	0.81123	0.043	0.145769
1	1	0	1	0	1	32.4499	44	0	0	4	0.391417	1e-05	0.608573
0	2	0	0.565217	0	2	29.1217	46	1	0	1.5	0.373001	0.058387	0.568612
0	2	0	0.647059	0	0	24.2372	51	0	0	1.25	0.774052	1e-05	0.225938
1	2	0	1	0	0	36.188	31	0	0	3.25	0.044363	0.134803	0.820835
1	1	0	1	0	1	34.4366	33	0	0	3.75	0.413688	0.033263	0.553048
1	2	0	1	1	1	31.5546	40	0	0	3.75	0.500935	1e-05	0.499055
0	2	0	1	1	2	30.0946	63	0	1	3.5	0.55415	0.088497	0.357353
0	1	0	0.0441176	1	1	31.3246	68	1	1	1.25	0.385947	0.212333	0.401721
0	2	0	0.357143	0	0	28.3501	42	0	0	1	0.657673	0.097062	0.245265
0	1	1	1	2	1	29.535	66	0	0	3.75	0.455069	0.026053	0.518878
0	2	0	0.513514	0	2	25.975	74	0	0	1.75	0.452092	0.055499	0.492409
1	2	0	0.352941	0	0	31.7554	34	0	0	1.25	0.521363	1e-05	0.478627
0	2	0	0.526316	0	0	30.2319	38	0	0	2	0.560279	0.111145	0.328575
0	1	0	0.516667	0	0	28.0583	60	0	0	1.5	0.690118	0.109694	0.200187
0	2	0	1	0	0	32.3163	85	0	1	2.5	0.134766	0.145059	0.720174
1	2	0	0.111111	0	0	22.1429	36	0	0	1.25	0.448425	0.104251	0.447324
0	2	0	0.0384615	1	0	21.5644	26	0	0	1	0.631001	1e-05	0.368989
0	1	0	1	1	2	26.4998	52	0	0	4	0.446644	0.054626	0.49873
0	2	0	0.285714	0	0	29.7584	35	0	0	1.25	0.497545	0.03429	0.468165
0	2	0	0.148148	0	0	30.2319	27	0	0	1.75	0.446092	0.105772	0.448135
1	1	1	1	2	2	38.3727	37	0	0	3.25	0.434281	0.064224	0.501496
1	2	0	1	2	1	36.3558	42	0	0	3.75	0.573655	0.031774	0.394571
0	2	0	0.555556	0	0	39.5875	45	0	0	1.25	0.560447	0.061488	0.378066
1	1	0	1	1	1	34.8635	69	1	1	2.75	0.48739	0.160418	0.352192
1	2	0	1	0	0	33.282	18	0	0	3.25	0.589233	0.001234	0.409533
1	2	0	1	0	0	42.8916	51	0	1	3.75	0.511493	0.191426	0.297081
0	2	0	0.148148	0	0	24.8859	27	0	0	1.25	0.456499	0.163163	0.380338
0	2	0	0.375	0	0	23.8333	24	0	0	2	0.595643	0.005737	0.39862
0	2	0	0.107143	0	0	29.2866	28	0	0	1.25	0.79276	0.041696	0.165543
0	2	0	1.01449	0	0	38.4098	69	1	1	2	0.254544	0.095968	0.649488
0	2	0	0.461538	0	0	24.9984	26	0	0	2	0.751659	1e-05	0.248331
0	2	0	0.263158	0	0	34.3301	38	0	0	1.5	0.567621	1e-05	0.432369
0	2	0	1	0	1	32.1171	80	1	0	2.5	0.590786	0.05958	0.349634
0	2	0	0.230769	0	0	27.4389	26	0	0	2	0.554701	0.080177	0.365122
0	1	0	0.125			26.5715	16	0	0	1	0.486964	0.105258	0.407778
1	2	0	1	1	1	38.0858	55	0	1	3	0.208322	0.093892	0.697786
1	2	0	1	0	0	34.4571	26	0	0	4	0.38663	1e-05	0.61336
0	2	0	0.55	0	0	26.6259	40	0	0	3.25	0.370883	0.032748	0.596369
0	2	0	0.630435	0	0	29.6304	46	1	1	1.25	0.403746	0.126226	0.470029
1	2	0	1	0	0	24.5091	28	0	0	2.5	0.632492	0.052382	0.315126
0	2	0	0.30303	0	2		33	0	0	1.25	0.36259	0.148511	0.488899
0	2	0	1	0	0	41.0131	69	0	0	1	0.393566	0.09001	0.516424
0	2	0	0.46	0	0	36.3558	50	1	0	1	0.487581	0.10465	0.407768
1	1	1	1	1	2	25.0178	36	0	0	4	0.705016	1e-05	0.294974
0	2	0	0.151515	0	0	24.1433	33	0	0	1	0.704867	1e-05	0.295123
0	1	1	0.307692	2	2	34.0115	39	0	0	2	0.868649	0.002849	0.128501
0	2	1	0.235294	0	0	34.9588	34	0	0	1	0.764055	0.038165	0.19778
0	2	0	0.333333	0	0	29.86	42	0	0	2	0.289925	0.150149	0.559926
0	2	0	0.519231	0	0	29.0998	52	1	1	2	0.5111	0.017591	0.471309
0	2	0	0.285714	0	0	31.9325	28	0	0	1.25	0.690873	0.096038	0.21309
1	2	0	0.0833333	0	0	24.5634	36	0	0	1.75	0.614991	0.078048	0.306961
0	1	1	0.578947	0	0	31.8858	57	0	0	1.5	0.65953	1e-05	0.34046
0	2	0	0.02	0	0	45.4207	50	0	1	1	0.400078	0.126188	0.473734
1	1	0	0.862069	2	2	36.0233	29	0	0	4	0.248083	1e-05	0.751907
0	2	0	0.581395	0	0	47.5562	43	0	0	2	0.660382	0.109727	0.229891
0	2	0	0.0740741	0	0	34.5688	54	0	0	1	0.564701	0.121955	0.313344
0	1	0	0.027027	1	1	29.5682	37	0	0	1.25	0.653065	0.020297	0.326638
1	2	0	1	1	0	25.3891	53	0	0	2.75	0.334561	0.021817	0.643623
1	2	0	0.03125	2	0	28.5647	32	0	0	1	0.711013	0.066178	0.222809
1	2	0	0.857143	0	2	25.4043	28	0	0	4	0.389652	0.018282	0.592065
1	2	0	0.294118	2	2	27.9842	34	0	0	1.75	0.507099	0.094072	0.398829
1	2	0	1	0	0	26.5609	57	0	0	4	0.57895	0.1254	0.29565
0	2	0	0.378378	0	0	31.6423	74	1	1	1	0.378103	0.075344	0.546553
1	2	1	1	0	0	32.5568	61	1	1	3.75	0.318536	0.253965	0.427499
0	2	0	0.16129	0	0	32.5568	31	0	0	1.75	0.688476	1e-05	0.311514
1	2	1	1	0	0	20.6743	20	0	0	4	0.447165	0.101819	0.451015
0	2	0	0.419355	0	0	24.8894	31	0	0	1	0.134073	0.018763	0.847164
1	1	0	1	2	2	23.628	51	1	0	3	0.803949	1e-05	0.196041
0	1	1	0.454545	2	0	30.0389	33	0	0	2.75	0.476939	0.020296	0.502765
0	2	0	0.566667	0	0	30.2319	30	0	0	2	0.554747	0.02285	0.422403
1	1	0	0.830769	2	1	32.9491	65	0	1	4	0.391045	1e-05	0.608945
0	1	0	0.696203	1	1	26.521	79	1	0	1	0.602499	0.112712	0.28479
1	1	0	1	2	0	40.02	41	0	1	4	0.559839	1e-05	0.440151
0	1	0	0.65625	1	0	23.081	64	1	1	1	0.434256	0.229026	0.336718
0	2	1	0.302326	0	0	23.5162	43	0	0	1.75	0.520129	0.075222	0.404649
1	2	0	1	0	0	19.7937	28	0	0	2.5	0.525128	0.241922	0.23295
1	2	0	0.589286	0	0	39.0601	56	1	1	1.5	0.235992	0.19838	0.565628
0	2	0	0.243243	0	0	29.9538	37	0	0	1.5	0.369999	0.082157	0.547845
0	2	1	0.08	0	0	29.053	25	0	0	1.75	0.735763	0.153247	0.11099
1	2	0	1	0	0	41.5689	53	1	1	4	0.413971	0.062262	0.523767
1	2	0	1	2	0	27.3977	48	0	0	4	0.36069	0.140461	0.498849
0	2	0	0.421053	0	0	32.4993	38	1	0	1.75	0.277458	0.017568	0.704973
1	1	0	0.875	2	0	28.9753	40	0	0	3.75	0.476318	0.051191	0.472491
1	2	0	0.589744	0	0	28.3424	39	0	0	1.75	0.53859	0.125229	0.336181
1	2	0	0.172414	0	0	28.3224	58	1	0	1.75	0.498689	0.084711	0.4166
0	2	0	0.477273	0	0	29.2646	44	0	0	2.75	0.39469	1e-05	0.6053
0	2	1	0.428571	0	0	31.7682	35	0	0	1.5	0.582467	0.084104	0.333429
0	2	0	0.307692	0	0	35.1541	26	0	0	1	0.576734	0.177782	0.245483
1	2	0	0.285714	0	0	28.9045	42	0	0	1.25	0.633435	0.023347	0.343218
1	2	0	0.380952	0	0	34.5429	42	1	0	2.75	0.537231	0.100445	0.362324
1	1	0	0.162791	2	1	30.7164	43	0	0	1.5	0.318059	0.1945	0.487441
0	1	1	1	0	2	23.0886	21	0	0	3.75	0.57477	0.064632	0.360598
1	1	0	1	2	1	33.6572	56	1	0	3.25	0.614212	0.019346	0.366442
0	1	0	0.25	1	0	24.3281	32	0	0	3.5	0.455494	0.162519	0.381986
0	2	0	0.390625	0	0	26.6059	64	0	0	1.25	0.641654	0.07187	0.286477
0	2	0	0.508475	1	0		59	1	0	1	0.741825	0.143423	0.114752
0	2	0	0.28	0	0	31.0688	25	0	0	1.25	0.562534	0.139477	0.297989
0	2	0	0.434783	0	0	29.2646	46	0	0	1	0.626551	0.048924	0.324524
1	2	0	1	2	2	26.257	39	0	0	4	0.368467	0.129192	0.502342
0	2	0	1	0	2	30.2319	63	0	0	4	0.520941	0.050639	0.428421
1	2	0	1	2	1	40.4471	34	0	0	3.75	0.573033	0.119734	0.307233
1	2	0	1	0	0	28.9553	41	0	0	2.25	0.344561	0.043205	0.612234
0	2	0	0.0740741	0	0	28.3186	27	0	0	1	0.597126	0.09164	0.311233
0	2	0	0.142857	0	1	22.3146	21	0	0	1.75	0.391325	0.080688	0.527987
1	2	0	0.62963	2	0	33.633	54	0	0	1.5	0.139596	1e-05	0.860394
0	2	0	0.0277778	0	0	31.1772	36	0	0	1.25	0.560968	0.119236	0.319796
0	1	0	0.629032	2	2	26.6259	62	0	0	1	0.621406	0.052365	0.326229
1	1	0	1	2	0	26.387	22	0	0	3.25	0.411909	0.155714	0.432376
1	2	0	0.827586	2	0	35.1541	29	0	0	3.25	0.476256	0.117933	0.405811
1	2	1	0.387097	2	2	28.3424	31	0	0	4	0.250209	0.027734	0.722057
0	2	0	0.4	0	0	21.9484	75	1	1	1	0.406174	0.034105	0.559721
0	1	0	1	2	0	25.1279	83	0	0	1.75	0.388304	0.133797	0.477899
0	1	0	0.277778	1	2	27.4576	36	0	0	2.5	0.383253	1e-05	0.616737
0	2	0	0.363636	0	0	27.4355	33	0	0	1	0.288469	0.239515	0.472016
1	2	0	1	2	2	26.6088	23	0	0	3.75	0.562094	0.090553	0.347353
0	2	0	0.634921	0	0	31.1767	63	1	1	1.25	0.252534	0.069441	0.678025
0	1	0	0.5	0	0	28.1922	38	0	0	2	0.620083	1e-05	0.379907
0	2	0	0.244898	0	0	54.3404	49	0	0	1	0.816155	0.010755	0.17309
1	2	0	0.566038	0	0	24.3745	53	0	0	2.25	0.27308	1e-05	0.72691
0	2	0	1	0	0	33.2885	40	0	0	2	0.166807	0.048705	0.784488
0	2	0	1	1	1	48.4884	81	1	1	2.25	0.516716	0.149742	0.333542
0	2	0	0.473684	0	0	25.6858	38	0	0	2	0.506527	1e-05	0.493463
0	2	1	0.727273	1	1	25.7894	55	0	0	1.5	0.303197	0.098762	0.598042
1	1	0	1	1	0	31.0118	28	0	0	2.75	0.444795	0.064158	0.491047
0	1	1	0.457143	0	0	29.7584	35	0	0	2	0.322122	1e-05	0.677868
0	2	0	1	0	2	37.0341	42	1	0	2.5	0.615327	0.014444	0.37023
0	1	1	1			31.8719	17	0	0	3.75	0.494024	0.055406	0.45057
1	2	0	1	2	0	34.6239	26	0	0	3.25	0.628848	0.119534	0.251618
0	2	0	0.6	0	0	35.9004	55	0	1	1.75	0.61663	0.046178	0.337192
1	2	0	0.09375	0	0	21.9484	32	0	0	1	0.450211	0.08267	0.467119
1	1	1	0.0151515	1	1	25.6955	66	1	0	1.25	0.445233	0.104331	0.450436
1	2	1	0.766667	0	0	58.2912	30	0	0	3	0.602136	0.165237	0.232627
1	2	0	0.0606061	0	2	29.5829	33	0	0	1.5	0.658046	1e-05	0.341944
1	1	0	0.16129	2	2	27.3691	31	0	0	1.5	0.437475	0.07173	0.490795
1	2	0	1	2	0	30.6194	38	0	0	4	0.627079	0.102033	0.270889
0	1	0	0.783784	2	2	29.2646	37	0	0	3.5	0.49268	0.113378	0.393943
1	1	1	1	1	1	32.1932	54	1	1	4	0.234393	0.037535	0.728072
1	2	0	1	2	1	42.611	47	1	0	3	0.375175	0.06314	0.561686
1	2	0	1	2	0	24.1855	45	0	1	4	0.547902	0.049124	0.402974
1	2	1	0.5	2	2	42.3802	50	0	1	2	0.510299	0.060973	0.428728
1	2	0	1	0	0	24.2372	56	1	0	4	0.433864	1e-05	0.566126
0	2	0	0.05	0	0	20.851	60	0	0	1	0.063267	0.089937	0.846797
1	2	0	0.258065	0	0	30.1143	31	0	0	1	0.320458	0.204761	0.474782
1	2	1	0.75	0	0	21.7655	32	0	0	3.75	0.209194	1e-05	0.790796
0	2		0.448276	0	0	25.2471	58	0	0	1.25	0.602643	0.05866	0.338697
1	1	0	0.586207	0	0	30.5415	58	0	1	2.5	0.068054	1e-05	0.931936
1	2	0	0.806452	0	0	29.1217	62	0	1	2.25	0.347338	0.044707	0.607955
0	1	1	0.641026	2	1	27.8789	78	0	1	2.5	0.384059	0.040805	0.575136
1	2	0	0.111111	0	0	46.7423	63	0	1	1	1e-05	0.038643	0.961347
0	2	0	0.666667	2	1	28.3424	69	0	1	2	0.359345	0.076002	0.564653
1	2	0	0.772727	0	0	21.3005	22	0	0	2.75	0.62237	0.018977	0.358653
0	2	1	0.68	0	0	29.6304	50	1	0	1.5	0.336558	0.145206	0.518236
1	2	0	0.0454545	0	2	32.9486	44	0	0	1.75	0.27562	1e-05	0.72437
0	1	0	0.037037	2	2	42.5741	27	0	0	1.25	0.310649	1e-05	0.689341
0	1	1	0.421053	1	0	28.7301	57	0	0	1.75	0.592593	1e-05	0.407397
0	2	0	0.545455	0	0	28.1233	33	0	0	1.75	0.240831	0.07212	0.68705
0	2	0	1	1	0	34.3301	27	0	0	3	0.501148	0.110656	0.388196
1	1	0	1	2	2	37.3064	22	0	0	3.75	0.341809	0.183088	0.475102
0	2	0	1	0	0	28.3186	33	0	0	4	0.542261	0.096291	0.361448
0	2	0	0.615385	0	0	33.9823	39	0	0	1.25	0.395209	0.040384	0.564407
1	2	0	1	0	0	26.5715	63	0	1	3	0.342872	0.085749	0.571379
1	2	1	1	0	1	38.3756	32	0	0	4	0.353774	0.025315	0.620912
0	2		0.574468	0	0	33.8372	47	0	0	2	0.6133	0.212597	0.174103
0	1	0	0.478261	1	1	25.8428	46	0	0	1.75	0.491316	0.150927	0.357757
0	2	1	0.589744	0	0	36.5807	39	0	0	1.5	0.734911	0.081995	0.183094
1	1	1	0.355932	2	1	33.147	59	0	0	1	0.697657	1e-05	0.302333
1	2	0	0.711538	0	2	30.1143	52	1	1	3.25	0.46383	0.102419	0.433751
0	2	0	0.142857	0	0	27.4641	35	0	0	2	0.608782	1e-05	0.391208
0	1	0	0.521739	0	0	27.8074	46	1	0	1.75	0.531499	0.152928	0.315573
1	1	1	1			21.5912	17	0	0	3.75	0.333691	0.070443	0.595866
0	2	0	0.179487	0	0	31.0936	39	0	0	1.5	0.541299	0.067624	0.391077
0	1	0	0.6	2	2	21.5606	65	0	0	1.25	0.332031	0.106329	0.56164
1	2	0	0.9375	2	1	35.1541	48	0	0	4	0.154214	0.034831	0.810955
0	1	0	0.637931	2	0	26.2172	58	0	0	2	0.222639	0.076164	0.701197
1	1	0	1	0	1	37.3787	57	1	0	3.25	0.62384	0.151162	0.224998
0	2	0	0.148148	2	0	35.9004	27	0	0	1.25	0.608781	1e-05	0.391209
1	1	1	0.780488	2	0	32.6136	41	0	0	4	0.479172	0.018333	0.502495
1	2	1	0.78125	0	0	22.8629	32	0	0	4	0.424449	0.074584	0.500967
1	2	0	0.419355	0	0	29.2951	31	0	0	2.75	0.376586	1e-05	0.623404
0	2	0	0.404762	0	0	49.6001	42	0	1	1.25	0.318126	0.014268	0.667606
1	1	1	1	2	0	24.9615	30	0	0	3.25	0.202631	0.068445	0.728924
0	2	0	0.785714	0	0	44.0986	42	0	0	2	0.384007	0.149725	0.466268
0	1	0	0.375	2	0	29.9538	40	0	1	2	0.730238	0.065221	0.204541
1	1	0	1	2	1	23.7757	45	0	0	3	0.283608	0.08088	0.635512
0	2	0	0.54	0	0	43.9315	50	0	0	1	0.480839	1e-05	0.519151
0	2	0	0.413793	0	0	25.3192	29	0	0	2.25	0.475792	0.021666	0.502542
0	1	1	0.0540541	2	2	28.1293	37	0	0	2.25	0.523319	0.057405	0.419276
0	2	1	0.717391	0	0	40.0366	46	0	0	1.25	0.452519	0.047729	0.499752
1	1	1	0.574468	1	1	30.5415	47	0	0	3.5	0.539901	0.046745	0.413354
0	2	0	0.15	0	0	32.2246	40	0	0	1	0.603455	0.074532	0.322014
0	1	0	0.195122	1	1	44.97	41	0	1	1	0.595836	0.074747	0.329417
1	2	1	0.194444	0	1	32.2703	36	0	0	1	0.578042	1e-05	0.421948
1	2	1	1	2	0	24.7177	63	0	1	3.75	0.14991	0.03221	0.81788
0	2	1	1	2	2	29.6857	62	1	0	3.25	0.602234	0.115067	0.282698
1	2	0	0.0294118	0	0	24.692	34	0	0	2.75	0.567622	0.137731	0.294647
0	2	0	0.0909091	0	0	23.0286	33	0	0	1	0.612151	0.045922	0.341927
1	2	0	1	0	0	38.4098	29	0	0	3.25	0.474202	1e-05	0.525788
1	2	0	0.0238095	0	1	44.9191	42	0	0	2	0.600677	1e-05	0.399313
0	2	0	0.508197	0	2	25.8248	61	1	1	1.25	0.443541	0.119117	0.437342
0	2	0	0.282609	0	1	35.2731	46	0	1	1.75	0.67475	1e-05	0.32524
0	1	1	1	1	0	37.9302	76	1	0	3.25	0.259112	0.191694	0.549195
0	1	0	0.486486	1	0	24.4622	74	0	0	1.5	0.600699	0.006584	0.392717
1	2	0	0.25	0	0	39.0601	44	0	0	2.25	0.563128	0.008928	0.427945
1	2	1	0.259259	0	0	22.1513	27	0	0	2.25	0.318243	0.087302	0.594455
1	1	0	0.275862	0	0	27.5114	29	0	0	1	0.534068	0.062996	0.402936
0	2	0	0.115385	0	0	24.5634	26	0	0	1	0.527743	0.045389	0.426868
0	2	1	0.648649	0	0	37.412	37	0	0	2.75	0.443037	0.234905	0.322057
0	2	0	0.522727	0	0	31.2481	44	0	1	1.25	0.526709	0.066619	0.406672
1	2	0	0.0540541	0	0	29.2646	37	0	0	1.5	0.402333	0.037212	0.560455
0	2	1	0.09375	0	0	31.474	32	0	0	1	0.680385	1e-05	0.319605
0	1	1	0.37037	0	0	33.9823	54	0	1	2	0.482479	0.053509	0.464012
0	2	0	0.434783	0	0	32.1214	46	0	0	2.5	0.578409	1e-05	0.421581
0	2	0	1	0	0	25.6065	71	0	0	3	0.468159	0.070201	0.461641
1	1	0	1	2	0	36.6102	24	0	0	2.75	0.512331	0.028538	0.459131
1	2	1	0.217391	0	0	24.4458	23	0	0	2	0.623748	0.0612	0.315052
0	1	1	0.6	2	1	25.7688	50	0	0	2.25	0.075105	0.108615	0.81628
1	1	1	0.0909091	0	0	25.9863	33	0	0	1	0.732867	0.041953	0.22518
0	1	0	1	0	1	38.3167	63	0	0	3.5	0.442909	0.114603	0.442487
0	2	0	0.15	0	0	35.1541	40	0	0	1.25	0.616982	0.128826	0.254192
0	2	0	1	0	0	32.6136	35	0	0	1.75	0.154055	0.028912	0.817033
1	2	0	0.357143	0	0	30.2716	28	0	0	2	0.717824	0.036659	0.245518
0	1	1	1	1	1	30.6513	71	1	1	4	0.463456	0.079037	0.457507
0	1	0	1	1	1	50.1194	50	1	0	1	0.513413	0.110809	0.375778
1	2	0	1	0	0	27.6184	35	0	0	3.5	0.308029	1e-05	0.691961
0	2	0	1			36.032	18	0	0	2.75	0.451087	1e-05	0.548903
0	2	0	0.166667	0	0	32.1214	36	1	0	1.5	0.192169	0.053693	0.754139
1	1	1	0.513514	0	1	32.9837	37	0	0	2.5	0.220258	0.126218	0.653523
0	1	0	1			23.7485	18	0	0	3.25	0.508525	0.204038	0.287437
1	2	1	0.208333	0	0	27.1468	24	0	0	2	0.621792	0.181618	0.19659
1	2	0	0.325	0	1	30.8971	40	0	0	3.25	0.664151	0.108591	0.227259
0	2	0	1	1	0	31.0936	32	0	0	3.25	0.421015	1e-05	0.578975
1	2	0	1	2	0	22.1429	35	0	0	4	0.703937	1e-05	0.296053
0	1	0	0.12	2	2	28.1293	25	0	0	1.25	0.524595	0.021736	0.453669
1	2	0	0.225806	2	1	33.282	31	0	0	2.25	0.453434	0.08547	0.461096
1	2	0	1	0	0	39.4797	33	0	0	3.75	0.504442	0.075587	0.419972
1	1	0	0.1	2	2	23.628	50	0	0	2.5	0.242923	0.001469	0.755608
0	1	1	1	2	2	25.8248	36	0	0	4	0.223982	0.174562	0.601456
1	2	0	1	2	2	28.533	43	0	0	4	0.384511	0.033882	0.581606
0	2	0	1	2	1	31.3064	73	0	0	2	0.392394	0.08866	0.518946
1	2	1	0.407407	0	0	27.4355	27	0	0	3	0.509971	0.063987	0.426041
0	1	1	0.3125	0	0	22.4653	32	0	0	2.25	0.607506	0.031659	0.360835
1	2	0	1	0	0	34.7517	36	0	0	3.5	0.162422	0.101731	0.735847
0	2	1	0.461538	0	0	33.6572	52	0	0	2	0.16358	0.042708	0.793712
0	2	1	1	0	0	42.9661	33	0	0	4	0.608794	0.128716	0.26249
0	2	0	0.615385	0	1	44.9191	52	0	0	2.25	0.520069	0.071656	0.408275
0	1	0	0.342857	2	0	24.8	35	0	0	1.5	0.852254	1e-05	0.147736
0	2	0	1	2	2	35.5447	38	0	0	3.5	0.531349	0.148124	0.320527
1	2	1	0.125	0	0	35.2731	24	0	0	2.5	0.230125	0.092326	0.677549
0	2	0	1	1	0	26.6609	21	0	1	4	0.441729	0.108934	0.449337
0	1	1	0.227273	2	0	29.053	22	0	0	1.25	0.529264	0.045408	0.425329
0	2	0	0.0769231	0	0	29.5239	52	0	0	1	0.465155	0.030592	0.504254
1	1	0	0.173913	1	1	31.9582	46	0	0	2	0.866569	0.07607	0.057361
0	2	0	0.15625	0	0	24.5634	32	0	0	1	0.781705	0.135587	0.082707
0	2	0	0.357143	0	0	24.9615	28	0	0	1.5	0.295524	0.151739	0.552737
1	2	0	1	0	0	35.9519	51	0	0	4	0.722342	0.115456	0.162202
0	2	0	0.266667	0	0	23.8595	30	0	0	1.75	0.446044	0.158699	0.395256
1	2	0	1	0	0	28.2897	28	0	0	2.25	0.330497	0.12851	0.540994
1	1	1	1			19.9361	18	0	0	4	0.354761	0.068988	0.576251
1	2	0	0.18	0	1	45.4207	50	0	0	2	0.374084	0.082903	0.543013
1	2	1	1	1	1	30.2959	27	0	0	2.25	0.649834	0.058849	0.291318
0	2	0	0.212121	0	0	25.5082	33	0	0	1	0.359704	0.222818	0.417479
0	1	1	0.661765	0	1	27.3691	68	0	0	2.25	0.464747	0.056499	0.478754
0	2	1	1	0	0	29.6651	62	1	0	4	0.493736	0.072934	0.433329
1	2	1	1	1	1	42.5144	30	0	0	4	0.536378	0.049936	0.413685
0	1	1	0.433333	0	0	26.6259	30	0	0	2.75	0.654093	0.072325	0.273582
0	2	0	0.586957	0	0	32.7715	46	0	1	1	0.372852	0.092422	0.534726
0	1		0.560976	2	0	46.3457	41	0	0	2	0.552724	0.076021	0.371255
0	2	0	0.425926	0	0	26.6319	54	0	0	1.5	0.518426	0.094552	0.387021
0	1	0	0.560976	0	1	29.9538	41	0	0	3.5	0.55739	0.085536	0.357074
0	2	0	0.634615	0	0	36.6102	52	0	1	2	0.609461	0.036833	0.353706
0	2	1	0.522727	0	0	35.1541	44	0	0	2.5	0.579778	0.144516	0.275706
1	2	1	1	2	0	33.8951	46	0	0	3	0.424692	0.017643	0.557664
1	2	0	1	2	0	52.1275	27	0	0	3.25	0.215233	0.008236	0.776531
0	2	1	0.0196078	0	0	37.412	51	0	1	2.25	0.38998	1e-05	0.61001
0	2	0	0.482143	0	0	38.2743	56	0	1	2.25	0.210306	0.061546	0.728148
0	1	0	0.652174	2	1	28.2897	46	0	0	3.5	0.376943	0.034796	0.588261
0	1	1	0.490196	1	0	28.1922	51	0	0	1.75	0.474307	1e-05	0.525683
0	1	1	0.368421	2	1	39.9384	38	0	0	2.25	0.356236	0.030705	0.613059
1	1	1	1	2	2	21.4563	23	0	0	4	0.312219	0.001204	0.686577
1	2	1	0.26087	0	0	31.5315	46	0	0	2.5	0.357095	0.062594	0.580311
0	2	0	0.733333	0	0	36.5807	30	0	0	3.25	0.553895	1e-05	0.446095
1	2	1	0.54717	0	0	28.2768	53	0	0	1.25	0.776123	0.036002	0.187875
0	2	1	0.307692	0	0	31.7435	26	0	0	2.25	0.575466	0.095616	0.328918
1	2	0	0.0869565	0	0	21.0339	23	0	0	1.25	0.473508	1e-05	0.526482
0	2	1	0.731707	2	0	36.5212	41	0	0	2.25	0.479464	0.063883	0.456653
0	1	0	0.466667	2	2	22.5967	30	0	0	3.25	0.743975	1e-05	0.256015
0	1	1	0.228571	2	0	24.8564	35	0	0	1	0.307939	0.128648	0.563413
0	2	0	0.37931	0	0	31.8858	29	0	0	1.5	0.420988	0.028272	0.550739
1	2	0	1	2	0	27.4576	30	0	0	4	0.223914	0.134121	0.641965
0	1	1	1	1	1	30.2105	55	1	0	4	0.461207	0.185447	0.353345
1	1	1	0.14	2	0	29.5682	50	0	0	2	0.394742	1e-05	0.605248
1	1	0	0.172414	0	0	24.408	29	0	0	2.25	0.696154	0.016153	0.287693
1	2	0	0.47619	0	0	39.8684	42	0	0	1	0.383919	0.094392	0.521688
0	2	1	0.27451	0	2	30.2858	51	0	0	1.25	0.569449	0.210126	0.220425
0	2	0	0.285714	1	1	35.5092	21	1	0	1.75	0.559757	0.207689	0.232554
1	2	0	0.2	0	0	31.0001	45	0	1	2	0.518431	1e-05	0.481559
0	2	0	0.265306	0	0	33.282	49	1	0	1.5	0.454677	0.088402	0.456921
0	2	0	0.462963	0	0	28.7203	54	0	0	2	0.525225	1e-05	0.474765
0	2	0	0.37931	0	0		29	0	0	2.25	0.752266	0.06322	0.184515
1	1	0	0.0714286	2	2	24.2108	28	0	0	1.5	0.668482	0.077692	0.253826
0	2	0	0.285714	0	0	36.032	21	0	0	1.25	0.254443	0.034014	0.711543
0	1	0	1	0	1	40.4471	36	0	0	3.25	0.424427	1e-05	0.575563
0	2	0	1	0	0	51.4952	37	0	1	2	0.431808	0.186867	0.381326
0	2	0	0.194444	0	0	28.3186	36	0	0	1	0.527155	1e-05	0.472835
0	2	0	0.047619	0	1	29.053	21	0	0	1.5	0.553065	0.143362	0.303573
0	1	0	0.452055	2	1	37.9414	73	0	1	1.75	0.701623	0.110812	0.187565
0	2	0	0.025	0	0	25.0296	40	0	0	1	0.709096	1e-05	0.290894
1	2	0	1	0	1	51.4883	39	0	0	4	0.497216	0.076479	0.426305
1	1		0.622642	0	1	40.2388	53	0	0	2.75	0.486935	0.123603	0.389463
0	2	0	0.481481	0	1	45.1715	54	1	1	1.5	0.458153	0.162338	0.379508
1	1	1	1	2	1	33.4734	56	0	1	3.75	0.605072	1e-05	0.394918
0	2	0	0.0192308	0	0	32.8772	52	0	1	1.25	0.547238	1e-05	0.452752
1	2		1	2	0	36.5807	64	0	1	3	0.635688	0.014112	0.3502
1	2	0	0.354839	0	0	25.2407	31	0	0	2	0.564666	0.105728	0.329606
0	2	0	0.536585	1	1	59.5666	41	1	0	1	0.671633	0.074536	0.253831
1	1	1	0.16	2	0	26.5449	25	0	0	2.5	0.399316	1e-05	0.600674
0	2	0	0.217391	0	0	27.7327	23	0	0	1	0.624409	0.097512	0.278078
1	2	0	1	0	0	23.3445	73	0	1	3	0.401878	0.052182	0.54594
1	1	0	1	0	0	21.6333	49	0	0	2.5	0.562377	0.067801	0.369822
1	1	0	0.583333	2	0	28.8896	48	0	0	2	0.641771	0.002962	0.355267
1	2	0	0.333333	0	1	53.143	42	0	0	3.5	0.058843	0.127662	0.813496
1	2	0	1	0	0	34.0109	33	0	0	4	0.317473	0.092318	0.59021
0	2	0	1	1	0	23.9143	81	0	1	3.75	0.536475	0.062964	0.40056
1	2	0	1	0	0	19.4858	21	0	0	4	0.54256	0.092303	0.365137
1	2	0	1	0	0	29.9372	54	1	0	3.25	0.667385	0.072095	0.260521
0	2	0	0.684211	2	2	19.6629	19	0	0	4	0.35503	0.154693	0.490277
0	2	0	1	1	0	31.1767	71	0	0	2.5	0.430489	0.103065	0.466446
0	1	0	1	0	0	29.6986	84	0	1	3.25	0.386909	0.121265	0.491826
1	2	0	1	2	0	36.8452	27	0	0	3.5	0.51356	0.070734	0.415706
1	2	0	0.722222	2	0	26.2172	36	0	0	2.75	0.438666	0.03909	0.522245
0	2	0	0.333333	0	0	21.7292	24	0	0	1.5	0.438535	0.022847	0.538618
0	2	1	0.27907	0	0	33.2011	43	0	0	1	0.860517	0.03296	0.106523
1	1	0	1	0	0	47.256	52	0	0	3.5	0.453755	0.018239	0.528006
1	2	0	0.875	0	2	26.521	40	0	1	4	0.010073	0.117364	0.872562
0	2		0.584906	0	0	21.9272	53	0	0	1.5	0.172546	0.118858	0.708596
1	2	0	1	2	0	34.0115	33	0	0	3	0.323605	0.125793	0.550602
0	1	1	1	2	2	27.9791	42	0	0	3.25	0.345165	0.119032	0.535803
1	2	0	1	0	2	34.7021	36	0	0	3.25	0.460853	1e-05	0.539137
0	2	0	0.0212766	0	0	31.2481	47	0	1	1	0.686843	0.049826	0.263331
1	2	0	0.555556	0	0	35.8491	63	1	1	2.75	0.345451	0.010867	0.643682
1	1	1	1	2	0	32.6909	21	0	0	4	0.158093	1e-05	0.841897
0	1	0	0.272727	2	2	26.6088	55	0	0	2.5	0.700418	0.016248	0.283334
0	2	0	0.133333	0	0	23.7372	30	0	0	1	0.223966	0.007622	0.768412
0	2	1	0.109375	0	0	27.2524	64	0	0	1	0.273113	0.06641	0.660478
1	1	0	1	1	1	28.2459	84	0	0	3.75	0.309919	1e-05	0.690071
1	2	0	1	1	0	41.4053	56	1	1	3.25	0.472782	0.104846	0.422373
0	1	0	0.548387	0	1	26.6259	62	0	1	2.5	0.153434	0.12774	0.718826
1	1	1	1	1	1	24.8261	79	0	0	3.5	0.453541	0.12687	0.419589
1	1	0	1	2	0	32.7199	51	0	1	4	0.61862	0.095005	0.286376
0	2	0	0.318182	2	0	30.2716	44	0	0	1.75	0.640354	0.084247	0.275399
0	2	0	0.283019	0	0	23.7775	53	0	0	1.5	0.44856	1e-05	0.55143
1	1	1	1	0	0	34.0829	22	0	0	3.25	0.451076	0.028203	0.520721
0	2	0	1	1	2	37.7697	60	1	1	3	0.479232	0.109178	0.411591
0	2	0	1	1	1	27.0198	46	0	0	2.75	0.383141	0.070645	0.546214
0	1	0	0.666667	1	0	30.2716	72	0	1	1.75	0.442947	1e-05	0.557043
0	2	0	1	0	0	21.0339	22	0	0	2	0.557298	0.035036	0.407667
1	2	0	0.921053	1	1	33.3964	38	0	0	4	0.756331	0.004763	0.238906
0	2	0	1	0	2	25.1303	63	0	0	2.75	0.831219	0.108194	0.060587
0	2	0	0.0892857	1	0	32.2246	56	1	1	1	0.546184	1e-05	0.453806
1	2	1	1	0	0	40.1934	47	0	0	3	0.520556	0.14503	0.334414
0	2	0	0.226415	0	0	25.3891	53	0	0	1	0.629291	0.15514	0.215569
0	2	0	0.0625	0	0	46.0572	48	0	1	1	0.71847	0.010208	0.271321
1	2	0	0.05	0	0	25.8248	20	0	1	2	0.823002	0.073957	0.103041
0	1	0	1	1	1	29.2646	63	0	0	2.25	0.745845	0.09045	0.163705
0	1	0	0.47619	1	1	27.3691	63	0	0	1.5	0.297777	0.041633	0.660589
0	2	0	1	2	2	27.4355	23	0	0	4	0.456	0.183985	0.360014
0	2	1	1	0	0	33.4714	68	0	0	3.75	0.447786	0.126433	0.425781
0	1	0	1	1	0	38.3727	32	0	0	3	0.563699	0.042533	0.393768
1	1	1	1	1	1	34.556	45	0	0	4	0.508804	0.072268	0.418928
0	2	0	1	0	0	31.3064	47	0	0	3.25	0.310422	0.1043	0.585278
0	1	0	1	1	1	39.5443	46	0	1	2.75	0.517558	0.026931	0.455511
0	2	0	0.0882353	0	0	40.6741	34	0	0	1	0.572466	0.045891	0.381643
0	1	1	0.254237	1	0	25.6858	59	1	0	2.25	0.868956	0.035267	0.095778
1	2	0	0.241379	0	0	23.0286	29	0	0	2	0.673639	1e-05	0.326351
0	2	1	0.191489	0	0	32.6136	47	1	0	1.25	0.289128	1e-05	0.710862
0	1	0	0.7	2	2	36.6102	50	1	0	1.75	0.638167	0.031001	0.330832
0	2	0	0.206897	0	0	28.2897	29	0	0	1	0.601299	1e-05	0.398691
1	2	0	1	0	0	35.3459	47	0	1	2.75	0.476256	0.07325	0.450494
1	2	0	0.55	0	0	24.5091	60	0	0	1.25	0.579993	1e-05	0.419997
0	2	0	0.45614	0	0	32.6136	57	1	1	1	0.335548	0.139729	0.524723
1	2	0	0.115385	0	0	23.5407	26	0	0	2.25	0.628559	0.065349	0.306091
0	2	0	1	0	0	28.3186	81	0	0	2.75	0.427403	0.182793	0.389804
0	2	0	0.0188679	0	0	32.9226	53	0	0	1.25	0.625049	0.076136	0.298815
1	2	0	0.672414	0	0	41.5689	58	1	0	1.25	0.16988	1e-05	0.83011
0	2	1	0.462963	0	0	24.0311	54	0	0	2.25	0.505426	0.099821	0.394753
0	1	0	0.428571	2	0	38.7756	42	0	0	1.25	0.819803	1e-05	0.180187
1	1	0	0.435897	1	1	25.2535	78	1	1	2	0.305102	0.020807	0.674091
0	2	0	1	0	0	32.4993	72	0	1	1	0.622739	0.034195	0.343066
1	1	0	1	0	1	24.9363	76	0	0	1.75	0.525087	0.121407	0.353506
0	2	0	0.513514	0	0	26.9515	37	0	0	2.5	0.735459	1e-05	0.264531
1	2	0	0.190476	0	0	28.2897	21	0	0	1.25	0.487347	0.018137	0.494516
0	2	0	0.688525	0	0	29.7601	61	0	0	1.75	0.36169	0.060379	0.577931
0	2	0	0.0882353	0	0	27.0697	34	0	0	1.5	0.434742	0.152296	0.412962
0	2	0	0.384615	0	1	21.1505	65	0	0	1.25	0.461748	0.105859	0.432393
0	2	0	0.762712	0	0	19.53	59	0	0	2.75	0.433409	0.027585	0.539005
0	1	0	1	1	2	27.2775	59	0	0	2.25	0.57195	1e-05	0.42804
0	2	0	0.356164	0	0	24.2172	73	1	1	1	0.465558	0.046413	0.488028
0	1	1	0.392405	1	0	27.1208	79	0	1	2	0.380505	0.143231	0.476264
0	2	0	1	0	0	27.4641	54	0	0	1.25	0.542523	0.101794	0.355684
1	2	0	0.153846	0	0	28.8988	26	0	0	1.25	0.358843	0.218753	0.422404
0	2	0	0.519231	0	0	30.8971	52	1	0	1.75	0.5965	1e-05	0.40349
0	2	1	0.639344	1	0	34.7796	61	1	0	4	0.569901	0.142764	0.287334
0	2	1	0.64	0	0	36.1548	50	0	0	2.5	0.622143	0.065077	0.31278
1	2	1	0.415094	0	0	32.9491	53	0	0	1.5	0.134256	0.127032	0.738712
1	1	1	1	2	2	29.6498	29	0	1	4	0.478968	0.034238	0.486793
0	2	0	1	0	0	54.6195	72	0	0	1.5	0.675705	1e-05	0.324285
1	1	1	0.25	1	1	31.8858	56	0	0	4	0.503347	1e-05	0.496643
0	1	1	0.2	0	0	25.7935	20	0	0	3.75	0.554662	1e-05	0.445328
0	1	1	0.941176			32.7761	17	0	0	3.75	0.614838	0.08913	0.296032
0	2	0	1	0	1	47.6079	23	0	0	3.5	0.279308	0.053282	0.66741
1	1	0	0.16129	0	0	26.6256	62	0	0	2.5	0.574604	0.052865	0.372531
0	2	0	0.2	0	0	30.2716	40	0	0	1.5	0.581905	0.242913	0.175183
0	2	0	0.516129	2	1	47.094	31	0	0	2.75	0.511193	0.060411	0.428395
0	1	1	0.545455	1	1	29.4545	55	1	0	2	0.315228	0.075697	0.609075
1	2	1	0.157895	0	0	21.483	38	0	0	1.25	0.608817	0.105953	0.28523
1	1	1	1	2	1	31.7843	70	0	1	3.75	0.542374	0.098824	0.358802
0	2	0	0.72	0	1	32.9226	50	0	0	2	0.46087	0.078693	0.460437
0	1	1	0.411765	2	2	27.1161	34	1	0	2.5	0.443251	0.033767	0.522982
1	2	0	0.368421	0	0	43.4584	38	0	0	1.5	0.592055	0.040717	0.367228
0	1	1	1	1	2	30.2105	71	0	0	3.25	0.738015	0.07887	0.183116
0	1	1	1	1	1	30.405	72	0	0	2.25	0.448414	0.01602	0.535566
1	2	1	1	2	2	52.9059	33	1	0	3.75	0.475443	0.109921	0.414636
1	2	0	0.309524	0	1	30.8229	42	0	0	2	0.809399	0.0785	0.112101
0	1	1	0.15	2	2	23.4038	20	0	0	2.25	0.816955	0.06807	0.114975
1	2	0	1	0	0	32.9569	64	0	1	3	0.312815	0.013711	0.673475
0	2	1	0.731707	2	0	31.3246	41	0	0	4	0.276291	0.159316	0.564393
0	1	1	0.44	2	1	24.9615	25	0	0	2.25	0.804882	0.022004	0.173114
0	2	0	0.155172	0	0	28.3186	58	0	0	1.25	0.836163	1e-05	0.163827
1	1	1	0.0714286	2	2	28.1922	28	0	0	2.5	0.46774	0.066346	0.465914
0	2	0	0.176471	0	0	37.7632	34	0	0	1	0.584492	0.01008	0.405428
0	1	0	0.491803	1	0	29.6018	61	0	0	2.5	0.542449	0.114679	0.342871
1	2	0	1	2	0	28.1233	52	1	0	3.25	0.48056	0.087018	0.432421
1	2	0	1	0	0	27.6343	47	0	0	3.25	0.330944	1e-05	0.669046
0	2	0	0.111111	0	0	27.7756	27	0	0	1.25	0.615698	0.053218	0.331084
1	2	0	0.842105	0	0	45.7259	38	0	0	4	0.372318	0.10762	0.520062
0	2	0	0.0612245	0	0	32.5393	49	0	0	1.25	0.58592	0.019838	0.394242
0	1	0	0.111111	0	0	21.9661	27	0	0	3	0.644556	0.085917	0.269527
0	2	0	0.423729	0	0	30.2151	59	0	1	1.5	0.630824	0.070369	0.298807
0	2	0	0.533333	0	0	37.6651	75	1	0	1.25	0.474235	0.040763	0.485002
0	2	0	0.338983	0	0	27.1702	59	0	0	1.75	0.689711	0.144567	0.165722
0	2	1	0.156863	0	0	29.2286	51	0	0	1.25	0.343305	0.054639	0.602056
1	1	0	0.2	0	0	18.6893	25	0	0	2.5	0.561129	0.056865	0.382006
0	2	0	1	0	0	24.7177	79	0	0	2.75	0.578434	1e-05	0.421556
0	2	0	0.561404	0	0	25.8248	57	1	0	2	0.466015	1e-05	0.533975
1	2	0	1	0	1	46.4115	65	0	1	4	0.444848	0.19084	0.364312
0	2	0	0.295082	0	0	28.3429	61	0	0	1.25	0.43449	1e-05	0.5655
1	2	0	0.433333	2	0	47.2374	30	0	0	1	0.515429	0.141496	0.343074
0	1	1	0.444444	2	2	32.8909	27	0	0	2.5	0.408343	0.169826	0.421831
0	1	0	1	0	1	29.7584	53	1	1	3.25	0.600457	1e-05	0.399533
0	2	0	0.0172414	0	0	48.8251	58	0	1	1	0.453145	0.236079	0.310776
1	2	0	0.321429	2	0	24.3281	28	0	0	1.75	0.500863	0.085404	0.413732
0	1	0	0.444444	0	0	29.1806	54	0	0	1.25	0.627099	0.175636	0.197265
0	2	1	0.218182	0	0	30.2716	55	1	0	1	0.418986	0.149471	0.431544
0	2	0	0.285714	0	2	24.4125	35	0	0	1.5	0.208907	0.060583	0.73051
0	2	0	0.16129	0	0	30.2959	31	0	0	1.5	0.455892	0.182562	0.361546
0	2	0	0.489362	0	2	30.9877	47	1	0	1	0.43335	1e-05	0.56664
0	2	1	1	0	1	50.9803	60	0	0	3.75	0.403388	0.044538	0.552074
0	2	1	0.130435	0	1	20.1977	23	0	0	2.25	0.691779	0.076611	0.231611
0	2	0	0.15625	0	0	26.521	32	0	0	2.75	0.53579	0.075485	0.388725
1	2		1	0	1	31.0001	56	1	0	3.5	0.407061	0.037486	0.555453
0	2	1	0.357143	2	0	26.1552	28	0	0	2.25	0.599768	0.195561	0.204671
0	2	0	0.59375	0	0	31.1772	32	0	0	1.75	0.40637	0.116203	0.477428
1	2	0	1	2	2	21.8736	35	0	0	1.25	0.374222	0.147024	0.478754
0	2	0	0.466667	0	0	27.0198	30	0	0	1	0.890167	0.084516	0.025318
1	1	0	0.151515	2	2		33	0	0	2	0.794388	1e-05	0.205602
0	2	0	1	0	0	42.4151	28	0	0	4	0.413732	0.034137	0.552131
0	2	0	0.583333	0	0	21.2572	48	0	0	2.25	0.022123	0.088492	0.889386
1	2	1	1	0	0	25.0178	36	0	0	3.75	0.417398	0.11726	0.465342
0	2	0	0.547619	0	0	36.3558	42	0	0	3.25	0.613246	0.092686	0.294068
1	1	1	0.541667	2	0	32.1214	24	0	0	3.5	0.708415	0.097054	0.194532
0	2	0	0.8125	1	1	32.2246	80	0	0	2.75	0.645029	0.009463	0.345508
0	1	0	1	2	2	35.5092	57	0	0	2.5	0.739492	0.050827	0.209681
1	2	0	0.548387	0	0	29.9962	62	1	1	2	0.348613	1e-05	0.651377
0	2	0	0.367647	0	2	29.3698	68	1	1	1.75	0.527528	1e-05	0.472462
1	2	0	0.526316			28.8827	19	0	0	3.25	0.475404	0.117381	0.407215
1	2	0	0.529412	0	0	24.0915	51	0	0	2.5	0.370884	0.01735	0.611766
0	1	0	0.620253	0	0	24.8	79	0	0	2.75	0.290739	0.0809	0.628361
0	2	0	1	2	0	36.3978	70	0	0	2	0.5078	0.043044	0.449157
0	2	1	0.681818	0	0	26.9492	66	0	0	1.5	0.207175	0.073275	0.719549
0	2	1	0.047619	0	0	17.3066	21	0	0	1	0.807951	1e-05	0.192039
0	1	0	1	2	2	27.8074	28	0	0	3	0.599079	0.027515	0.373405
0	2	1	0.5	0	0	25.7476	34	0	0	3	0.52281	1e-05	0.47718
0	2	0	0.407407	0	0		27	0	0	1.5	0.562427	0.066954	0.370619
1	1	0	0.25	1	1	38.3727	40	0	0	3.25	0.246684	0.073654	0.679662
1	2	1	0.342105	1	1	25.4491	38	0	0	2.5	0.596293	1e-05	0.403697
0	2	0	0.657895	1	1	19.9692	38	0	0	1.25	0.880059	1e-05	0.119931
0	2	0	0.444444	0	0	26.1552	45	1	0	1.75	0.607212	0.059634	0.333154
1	2	0	0.4375	0	0	30.1143	32	0	0	2.25	0.740134	0.029994	0.229872
1	1	1	0.419355	1	1	25.684	31	0	0	2.5	0.68112	1e-05	0.31887
0	2	0	1	0	0	34.0115	75	0	0	4	0.460682	0.132018	0.4073
0	2	0	0.0731707	0	2	30.9877	41	0	0	3	0.301281	1e-05	0.698709
1	1	0	1	2	0	29.3758	45	0	0	4	0.44905	0.000104	0.550846
1	2	0	0.647059	0	0	26.3656	51	1	1	3.25	0.588494	0.046419	0.365087
1	1	0	0.849057	1	2	24.4622	53	0	0	3	0.408888	0.070469	0.520643
0	2	0	0.657895	0	0	25.7797	38	0	0	2.25	0.397661	0.216005	0.386334
1	1	1	1	2	0	32.4499	43	0	1	3.75	0.464664	1e-05	0.535326
0	2	0	0.282609	0	0	45.2878	46	1	1	1.25	0.99998	1e-05	1e-05
0	1	0	0.818182	0	0	28.2897	66	1	1	1.25	0.604558	0.113487	0.281955
0	2	0	0.25	2	1	35.9004	40	0	0	1.75	0.635227	0.117315	0.247458
1	2	0	1	2	0	36.0467	22	1	0	3.5	0.453978	0.070828	0.475194
0	2	1	1	2	0	24.9984	20	0	0	4	0.188542	1e-05	0.811448
0	2	0	0.354839	0	0	38.1678	31	1	1	1	0.504358	0.104398	0.391244
0	1	1	0.484848	0	0	26.6319	33	0	0	2	0.56512	1e-05	0.43487
1	1	1	0.108696	0	2	25.9908	46	0	0	2	0.556034	0.016505	0.427461
0	2	0	0.189189	1	0	20.5981	37	0	0	1.25	0.678724	0.076167	0.24511
1	2	0	0.0625	0	0	31.3779	32	0	0	1.5	0.588462	1e-05	0.411528
1	1	1	0.190476	2	2	28.8743	21	0	0	2.25	0.584228	0.094546	0.321226
1	2	1	0.66	2	1	31.8858	50	0	0	2	0.269872	0.055944	0.674185
0	2	0	1	0	0	37.5677	48	0	0	3.75	0.57307	1e-05	0.42692
0	2	0	0.5	1	0	29.9962	50	0	0	1	0.65766	0.138123	0.204218
0	2	0	1	0	0	29.8133	84	0	0	1.25	0.632614	0.058937	0.30845
1	2	0	1	0	1	32.0081	32	0	0	4	0.336026	0.103264	0.56071
0	1	1	0.5	1	1	31.6265	50	1	0	1.75	0.457941	0.140223	0.401837
1	2	0	0.306122	0	0	29.854	49	0	0	3.75	0.537086	1e-05	0.462904
0	1	0	0.526316	2	0	35.4286	38	0	0	2.5	0.454073	0.035999	0.509928
1	1	1	1	2	1	34.1708	50	1	0	4	0.342306	0.132594	0.5251
0	1	0	0.466667	2	0	26.9392	30	0	0	1.5	0.398753	0.091702	0.509544
0	2	0	0.0526316	0	2	30.6194	38	0	0	1.5	0.640444	1e-05	0.359546
1	2		1	1	0	20.1757	38	0	0	4	0.524797	1e-05	0.475193
1	2	0	0.634615	1	0	31.7554	52	0	0	4	0.446563	1e-05	0.553427
1	2	1	1	0	0	38.2743	21	0	0	4	0.446689	0.041773	0.511538
0	1	0	0.06	0	1	25.8428	50	0	0	1.5	0.378625	0.074091	0.547283
0	2	0	0.357143	0	0	33.4441	42	0	1	1.25	0.609636	0.052273	0.338091
1	2	0	0.789474	0	0	21.6115	19	0	0	3	0.613677	0.091535	0.294788
1	1	1	0.378378	2	2	23.888	37	0	0	3	0.643599	0.006518	0.349883
0	2	0	0.22449	0	2	32.4172	49	0	0	1.25	0.578965	0.04811	0.372925
0	2		0.3125	0	0	25.6065	32	0	0	1.25	0.507675	0.183357	0.308968
1	2	1	1	0	0	31.2404	42	1	1	4	0.282799	0.058782	0.658418
0	2	0	0.3125	0	0	36.7165	32	0	0	1	0.603693	1e-05	0.396297
1	2	0	0.0888889	0	0	21.483	45	0	0	2	0.426609	0.146383	0.427008
0	2	0	0.482759	0	0	25.1303	29	0	0	1.75	0.670631	0.126107	0.203262
1	2	0	1	2	0	23.2288	47	0	0	4	0.561193	0.096257	0.34255
0	2	0	1	1	0	43.8969	50	0	0	4	0.548914	0.061157	0.389929
1	2	1	0.660714	0	0	32.5183	56	1	0	2.75	0.567835	0.179097	0.253068
0	1	0	0.266667	0	2	27.4091	30	0	0	2	0.580099	0.007727	0.412174
0	2	0	0.333333	0	0	32.2246	75	1	0	1.5	0.746959	0.039591	0.21345
0	1	0	1	0	0	24.3722	68	1	1	4	0.631994	0.084995	0.283011
0	2	0	1	2	0	24.5634	68	0	0	3	0.662733	0.07676	0.260507
0	2	0	0.666667	0	0	27.4827	66	1	1	3	0.936159	0.063831	1e-05
0	2	0	1	1	2	37.7632	51	0	0	3	0.629067	0.092138	0.278795
1	2	0	1	2	2	35.6662	42	0	0	4	0.451533	0.152091	0.396376
0	2	0	1	0	2	35.1175	62	1	0	3.5	0.423857	0.051891	0.524252
0	2	0	0.263158			23.4297	19	0	0	1.75	0.454103	0.064511	0.481385
0	2	0	0.581818	0	1	32.0081	55	0	1	1.25	0.393819	0.046472	0.55971
0	2	0	0.566038	2	0	30.9107	53	0	0	2	0.735734	0.007146	0.25712
0	2	0	0.0952381	0	0	19.53	21	0	0	1.25	0.549114	0.18128	0.269606
0	1	0	1	2	1	24.8894	52	1	1	4	0.465442	0.123275	0.411282
1	2	0	1	2	2	32.1214	56	0	1	3.5	0.48344	0.097	0.419559
1	1	0	1	2	2	32.4885	33	0	0	4	0.292514	0.102439	0.605047
0	1	0	0.54	2	2	22.1429	50	0	0	1.25	0.243389	0.035945	0.720666
0	1	0	0.483871	1	0	35.0167	62	0	0	1.25	0.600281	0.060273	0.339446
1	2	0	0.181818	0	0	28.3429	33	0	1	1.25	0.782048	1e-05	0.217942
1	2	0	0.24	0	0	29.4475	50	1	0	1.5	0.301926	0.021457	0.676617
1	1	0	1	2	0	28.1922	73	0	0	3	0.550458	1e-05	0.449532
0	1	0	1	2	0	32.0987	74	1	0	2.25	0.693354	1e-05	0.306636
1	2	0	1	0	0	32.7715	44	0	0	4	0.342464	1e-05	0.657526
0	2	0	0.30303	0	0	29.881	33	0	1	1.25	0.435764	1e-05	0.564226
0	2	0	0.25	0	0	35.1541	28	0	0	1.25	0.650894	0.143843	0.205263
0	2	0	0.2	2	0	29.8133	45	0	0	1.75	0.586389	1e-05	0.413601
1	2	0	1	0	1	38.0858	70	0	0	2.75	0.135643	0.066335	0.798022
1	2	0	0.676923	0	0	26.6059	65	0	1	2.25	0.558545	0.009075	0.43238
0	2	1	0.529412	0	0	27.4355	51	0	0	2.25	0.442079	0.126749	0.431171
0	1	0	0.666667	2	0	29.535	51	1	0	1.75	0.545588	0.026839	0.427573
1	2	1	1	0	0	27.9886	53	0	0	4	0.418287	0.047028	0.534685
1	1	0	1	2	0	29.535	42	0	0	4	0.468562	0.124127	0.407311
0	1	0	1	2	0	29.1217	38	0	0	3.75	0.457522	0.063273	0.479205
0	1	0	0.454545	0	0	34.3301	33	0	0	1.75	0.616439	0.044635	0.338926
1	2	0	1	2	1	33.6699	23	0	0	4	0.657023	0.002831	0.340146
1	1	0	1	1	0	24.695	76	1	1	3.25	0.480432	0.118948	0.40062
0	2	1	1	1	0	23.0286	26	0	0	3.5	0.534467	0.107683	0.35785
1	2	0	1	2	2	34.7021	50	1	0	4	0.346243	0.090602	0.563155
0	2	0	0.296875	0	0	26.9515	64	0	1	1.25	0.676405	0.012329	0.311266
0	2	0	0.65	0	0	28.2897	40	0	0	2.75	0.788464	0.080859	0.130677
0	2	0	0.0740741	0	0	32.7397	54	0	1	2	0.403025	1e-05	0.596965
1	2	0	1	0	0	25.2407	58	1	0	4	0.485415	0.078261	0.436323
0	2	0	0.617021	0	2	26.2811	47	0	0	1.75	0.325459	1e-05	0.674531
0	2	0	0.18	0	2	24.6078	50	0	0	1.25	0.534358	1e-05	0.465632
0	2	0	0	0	1	21.9182	75	1	0	1	0.524972	1e-05	0.475018
0	1	0	1	1	1	27.6156	64	0	1	2.75	0.418625	0.061053	0.520322
0	2	0	1	1	2	23.7775	37	1	0	4	0.160261	1e-05	0.839729
0	1	1	1	2	2	36.9188	33	0	0	4	0.418938	0.089024	0.492038
0	2	0	0.0769231	0	0	30.2319	39	0	0	1	0.684143	0.022989	0.292868
0	2	0	1	0	0	20.7845	80	0	0	2	0.670318	0.221144	0.108538
1	1	1	1	2	1	32.4885	37	0	1	4	0.07761	0.029803	0.892587
0	2	0	0.277778	0	0		36	0	0	2	0.700491	1e-05	0.299499
1	2	0	1	2	1	31.4594	78	0	1	2.25	0.33442	0.062398	0.603182
1	2	1	1	2	1	24.9615	76	0	1	3.75	0.482411	0.054581	0.463008
1	2	1	0.28	0	0	26.9515	25	0	0	3	0.653773	0.008327	0.337899
0	1	0	1	2	0	31.3126	70	0	0	4	0.547683	0.092957	0.359361
0	2	1	0.282051	0	0	25.3891	39	0	1	3	0.701158	0.078369	0.220474
0	2	0	0.641509	0	0	28.5201	53	1	1	2.5	0.644067	1e-05	0.355923
1	1	1	0.866667	2	2	31.1938	30	0	0	4	0.43689	0.027754	0.535356
0	2	1	0.512821	0	0	31.6423	39	1	0	2.5	0.58847	0.082878	0.328652
0	1	1	1	1	0	35.5092	77	1	1	3	0.238906	0.11686	0.644234
0	2	0	1	2	0	27.7756	27	0	0	3.75	0.520697	1e-05	0.479293
0	1	0	0.36	0	0	26.5715	25	0	0	2.5	0.473788	0.020795	0.505416
0	2	1	1	0	0	25.3891	41	0	0	3.75	0.678119	1e-05	0.321871
1	2	0	1	0	0	36.3144	63	0	0	3.75	0.488398	0.115301	0.396301
1	2	0	1	0	0	42.9661	24	0	0	3.5	0.40919	0.148527	0.442284
1	1	1	1	2	2	28.1922	55	0	0	3.25	0.474486	1e-05	0.525504
0	2	0	0.388889	0	0	37.0341	36	0	0	1	0.447892	1e-05	0.552098
1	2	0	1	0	0		23	0	0	4	0.58544	0.09495	0.31961
1	1	1	1	2	0	36.9188	21	0	0	4	0.39079	0.205679	0.403531
1	2	0	1	0	0	56.5535	36	0	0	4	0.447655	0.024939	0.527406
0	2	1	0.666667	0	0	29.2646	42	0	0	3.75	0.688134	0.136764	0.175102
1	2	1	0.0833333	0	2	30.0389	36	0	0	3.5	0.654329	0.111491	0.23418
0	1	0	1	0	2	30.2866	79	1	1	2.5	0.473276	0.079359	0.447365
0	2	0	0.181818	0	0	26.2172	22	0	0	3	0.470023	1e-05	0.529967
1	1	1	1	2	2	25.8248	55	0	0	4	0.356979	0.076487	0.566534
0	2	0	1	0	0	22.6743	80	0	0	4	0.431859	0.099479	0.468662
0	2	0	0.511111	0	0	26.1552	45	0	0	1.75	0.632024	0.012784	0.355192
1	2	0	1	1	0	34.0109	47	0	0	3.25	0.543318	0.031857	0.424825
0	2	0	0.181818	0	0	29.881	33	0	0	1.5	0.571996	0.019101	0.408903
0	2	1	0.0169492	0	0	40.0339	59	0	1	1	0.591023	1e-05	0.408967
0	2	0	0.346154	0	0	23.4117	26	0	0	1.25	0.882877	0.007295	0.109827
0	2	0	0.483871	0	0	54.8711	62	1	0	1	0.278847	0.060497	0.660657
0	1	0	1	1	1	30.4101	66	0	0	2.75	0.576595	0.107877	0.315529
1	2	0	1	2	0	28.3424	58	0	0	3.5	0.592027	0.127301	0.280672
0	2	0	1	0	0	26.075	38	0	0	3.5	0.371599	1e-05	0.628391
1	2	0	1	0	0	27.1468	23	0	0	3.75	0.543976	0.123617	0.332407
0	2	0	1	2	0	24.1294	58	1	0	1.5	0.486975	0.049753	0.463272
1	2	0	0.888889	1	0	38.2743	27	0	0	3.5	0.539875	1e-05	0.460115
1	1	0	1	2	1	25.0597	72	0	0	4	0.384269	1e-05	0.615721
0	2	0	0.675676	0	0	20.3112	74	1	0	2.5	0.649298	0.053437	0.297265
1	2	0	1	1	1	25.1303	40	0	0	3.75	0.443764	1e-05	0.556226
0	1	0	0.432836	2	1	33.282	67	0	0	1.75	0.479586	0.041078	0.479336
0	2	0	1	0	0	29.6956	23	0	0	2.25	0.400617	1e-05	0.599373
1	1	1	0.485294	1	1	23.0563	68	0	0	1.75	0.287688	0.171094	0.541218
1	1	1	0.0208333	0	0	30.1143	48	0	0	3	0.463328	0.127837	0.408835
0	2	0	0.712329	0	0	25.7826	73	0	1	1.25	0.662905	0.036428	0.300667
0	2	0	0.258065	0	0	25.3891	31	0	0	1.5	0.909179	0.017364	0.073457
1	2	0	0.666667	0	0	26.1703	27	0	0	2.75	0.549626	0.151207	0.299167
1	2	0	1	0	0	35.1541	42	0	0	3.75	0.364263	0.143089	0.492648
1	2	0	1	1	0	34.9557	41	0	0	4	0.688035	0.045133	0.266833
0	2	0	0.485714	0	0	25.5844	35	0	0	1.25	0.598361	0.086438	0.315202
0	2	0	0.518519	0	0	29.2951	54	0	0	1.5	0.27383	0.098094	0.628076
1	2	0	0.151515	1	1	33.2885	33	0	0	1	0.413367	0.175371	0.411262
0	2	0	0.196078	0	0	36.5753	51	0	1	1.5	0.543834	0.131905	0.324261
1	2	0	1	2	1	32.6909	44	0	0	1.5	0.571828	0.067531	0.360641
0	2	0	0.542373	0	0	22.8515	59	0	0	3.25	0.64952	0.04255	0.30793
1	2	0	0.136364	2	0	35.1541	22	0	0	1.25	0.47877	0.279619	0.241612
1	2	0	1	0	1	34.3729	25	0	0	3.5	0.500064	0.06822	0.431717
1	2	0	0.28125	0	0	27.0697	32	0	0	1.5	0.509736	0.086928	0.403335
1	1	1	0.08	2	0	27.8945	25	0	0	1.75	0.276388	0.014012	0.7096
0	2	0	0.272727	0	0	30.7988	55	0	1	1	0.393494	1e-05	0.606496
0	2	1	1	2	2	36.9118	24	0	0	2.75	0.724825	0.054263	0.220912
0	1	0	1	0	1	24.6287	26	0	0	3.75	0.54196	1e-05	0.45803
1	2	1	0.454545	2	0	22.674	33	0	0	2.25	0.563273	0.089964	0.346763
1	2	1	0.2	0	0	24.5634	30	0	0	1.25	0.562277	0.085074	0.352649
0	2	0	0.306452	0	1	26.1703	62	0	0	1.5	0.435624	0.211755	0.352621
0	2	0	0.489796	0	0	35.7781	49	1	0	1.5	0.351875	0.047015	0.601111
0	2	0	0.35	2	0	30.1143	40	0	0	1	0.331919	0.205888	0.462193
0	2	0	0.65	2	0	27.3421	40	0	0	3	0.362397	0.072412	0.565191
0	2	0	0.378378	0	0	22.8295	37	0	0	1	0.512439	0.090681	0.39688
1	2	0	0.357143	2	1	29.0817	42	0	0	2.25	0.50662	0.112282	0.381098
0	2	0	1	0	2	27.9842	31	0	0	2.5	0.381052	0.032185	0.586763
1	2	0	0.393939	2	0	25.3315	33	0	0	2.5	0.286803	0.019917	0.693281
1	1	0	1	1	1	32.5944	52	0	0	4	0.570684	1e-05	0.429306
0	2	0	0.333333	2	2	25.0578	33	0	0	1.25	0.600094	0.070376	0.329531
0	2	0	1	0	0	28.533	24	0	0	3.5	0.508636	0.127609	0.363755
1	2	0	1	1	2	30.7858	45	0	0	4	0.388592	0.066335	0.545073
0	1	1	1		0	35.8715	19	0	0	4	0.460147	0.218587	0.321266
1	2	0	0.551724	0	0	25.1792	29	0	0	2	0.489967	0.034683	0.47535
1	2	0	0.394737	0	0	34.8972	38	0	0	3.25	0.387337	0.038175	0.574489
0	2	0	0.52439	0	1	19.6462	82	0	0	1.25	0.632135	0.040906	0.32696
1	1	1	0.225	2	1	23.0286	40	0	0	1.75	0.508094	0.044599	0.447307
0	2	0	1	1	1	34.7517	54	0	1	3	0.72148	0.137521	0.140999
1	2	0	0.444444	2	0	22.8076	45	0	0	4	0.28638	0.008362	0.705259
1	1	0	0.404255	2	0	27.8789	47	0	0	3.25	0.453623	0.140994	0.405383
0	1	0	0.394366	1	1	23.4795	71	1	0	1.25	0.375914	0.044159	0.579926
1	2	0	1	0	0	25.4043	53	0	0		0.513081	1e-05	0.486909
0	2	0	1	0	0	26.3943	50	1	1	4	0.377031	0.02355	0.599419
0	1	0	0.30303	0	0	29.1217	33	0	0	1.5	0.618437	0.12309	0.258473
1	2	0	0.76	0	0	34.3888	50	0	0	2.75	0.389411	1e-05	0.610579
1	2	0	0.410959	0	0	31.2481	73	0	0	3.5	0.087219	1e-05	0.912771
0	2	0	0.594595	0	1	51.2542	37	1	1	1	0.607488	1e-05	0.392502
1	2	0	1	2	2	43.2665	34	0	0	4	0.276681	1e-05	0.723309
0	2	0	0.567568	0	0	38.8743	37	0	0	1.5	0.638927	0.102814	0.25826
0	2	0	1	2	0	24.1294	69	0	1	3.5	0.357691	0.084336	0.557973
0	1	0	0.413793	1	1	31.8858	29	0	0	1.5	0.642556	0.047619	0.309825
0	1	0	0.368421	1	0	20.4985	38	0	0	1.5	0.526725	0.000415	0.472859
0	2	0	0.46875	0	0	30.1143	32	0	0	1.5	0.469211	0.076942	0.453847
0	2	0	1	2	0	35.1541	20	0	0	3.25	0.505241	0.009035	0.485724
1	2	0	0.269231	0	2	33.2011	26	0	0	1	0.584774	1e-05	0.415216
0	1	0	0.339286	1	1	28.2459	56	0	1	1.5	0.470102	1e-05	0.529888
0	1	0	0.0138889	2	1	33.6148	72	0	0	1	0.796658	0.083279	0.120064
1	2	0	1	2	0	39.0601	37	0	0	4	0.377693	0.108487	0.51382
1	2	0	1	0	0	27.4355	65	0	1	3.5	0.482507	0.128779	0.388714
1	2	0	1	0	0	24.2108	27	0	0	2.5	0.502532	1e-05	0.497458
1	2	0	0.71875	0	0		32	0	0	4	0.61879	0.010356	0.370854
1	2	0	0.517241	1	1	32.1214	58	0	0	2.25	0.501866	0.212831	0.285303
0	2	0	0.432432	0	0	30.4669	37	0	0	2.25	0.410241	0.089198	0.50056
0	2	0	0.346154	0	0	38.9715	26	0	0	1.25	0.569765	0.076966	0.353269
1	2	0	1	0	0	20.8012	42	0	0	3.75	0.41545	0.101787	0.482763
0	2	0	1	1	1	31.0001	76	0	1	3.25	0.470549	0.108995	0.420456
1	2	0	0.348837	0	0	29.2646	43	0	0	2.25	0.716133	0.067548	0.216319
0	2	0	0.228571	0	0	36.3558	35	0	0	2	0.573725	1e-05	0.426265
0	1	1	0.285714	2	2	34.8635	35	0	0	1.5	0.585462	0.029611	0.384927
1	2	0	1	1	0	44.2329	50	1	1	4	0.598658	0.158952	0.242389
1	2	0	1	2	2	19.7398	36	0	0	4	0.129391	0.126528	0.744081
	2	0	1	0	0	35.4286	41	0	0	4	0.46706	0.002538	0.530403
0	2	0	1	0	0	30.7278	68	0	1	3.75	0.658481	0.171333	0.170186
0	2	0	1	0	2	32.6163	25	0	0	3.75	0.636855	1e-05	0.363135
0	1	0	0.1	1	0	28.1922	30	0	0	1.5	0.53427	1e-05	0.46572
0	1	0	1	1	0	37.5933	44	0	1	2.75	0.463664	0.083361	0.452975
0	1	1	1	2	2	28.6972	32	0	0	4	0.398475	0.018827	0.582698
1	2	0	1	0	0	28.2768	31	0	0	4	0.528951	0.046631	0.424417
1	2	0	1	2	1	33.1258	36	0	0	4	0.44491	0.059293	0.495796
0	2	0	0.681159	0	0	30.8229	69	0	1	1	0.179736	0.041518	0.778746
0	2	0	0.37037	2	0	29.9538	27	0	0	1	0.729798	0.199322	0.07088
0	2	0	0.285714	0	0	25.9723	49	1	0	1.75	0.595205	1e-05	0.404785
0	1	0	0.121212	2	1	39.7497	33	0	0	1.5	0.564535	0.066189	0.369276
0	1	0	0.0806452	1	1	32.2835	62	1	0	1	0.489572	1e-05	0.510418
0	2	0	0.27027	0	0	23.436	37	0	0	1.5	0.53673	0.151798	0.311473
1	2	0	1	0	0	24.3262	59	1	0	3.75	0.566922	1e-05	0.433068
0	1	0	0.560606	0	0	26.6256	66	0	0	1	0.208219	0.068098	0.723683
0	1	0	0.258621	1	1	30.5415	58	1	1	1.5	0.654421	0.137196	0.208384
0	2	0	1	0	0	41.599	23	0	0	2.25	0.398394	0.143802	0.457804
0	1	1	0.411765	0	0	25.8428	34	0	0	2	0.569116	0.081721	0.349162
0	2	0	1	0	2		39	0	0	3.5	0.36855	1e-05	0.63144
0	1	1	0.108108	1	1	32.2811	37	0	0	1.5	0.38866	0.126273	0.485068
0	2	0	0.263158	0	0		57	0	1	1.75	0.756356	0.011847	0.231798
1	1	0	0.116279	2	2	18.9875	43	0	0	1.75	0.525485	0.017129	0.457386
0	2	1	0.806452	0	0	31.1772	31	0	0	3.25	0.518362	0.14918	0.332459
1	1	1	1	0	0	19.7398	22	0	0	3.75	0.420982	0.005244	0.573774
0	1	1	1	0	2	38.0238	40	1	1	4	0.452597	0.172558	0.374845
0	2	0	1	0	0	24.0311	19	0	0	3.25	0.473422	0.113388	0.41319
0	2	0	0.0178571	1	2	34.942	56	1	1	1.25	0.562233	0.080344	0.357423
0	2	0	0.354839	0	0	41.1533	31	0	0	2	0.274052	0.150733	0.575216
0	2	0	0.0192308	0	0	30.362	52	0	0	1	0.677375	0.136298	0.186327
1	2	0	0.584906	2	0	29.2646	53	0	0	2	0.569445	0.139448	0.291107
0	2	0	0.547619	1	0	27.4641	42	0	0	1.75	0.538861	0.063893	0.397246
1	1	0	0.727273	2	2	26.1552	33	0	1	2	0.485012	1e-05	0.514978
0	2	0	0.0909091	0	0		33	0	0	3	0.622788	0.092795	0.284417
0	1	1	0.764706		0	29.053	17	0	0	3.25	0.605278	1e-05	0.394712
1	2	0	1	0	1	33.282	25	0	0	3.5	0.239218	1e-05	0.760772
1	1	1	0.351351	0	0	23.1728	37	0	0	3.25	0.601137	0.127084	0.271779
0	2	0	0.0833333	0	0	26.6256	36	0	0	1.5	0.642569	0.001438	0.355993
0	2	0	1	2	2	55.5512	37	0	0	4	0.50575	0.123446	0.370803
0	2	0	1	1	0	30.2319	54	1	0	3.25	0.545115	0.073317	0.381568
1	2	0	1	1	2	36.9049	60	0	0	3.75	0.166579	0.175609	0.657811
1	2	0	0.622222	0	1	44.3025	45	0	1	4	0.651327	0.042648	0.306024
0	2	0	0.233333	0	0	28.3186	30	0	0	2	0.609387	1e-05	0.390603
1	2	0	0.148148	0	0	22.4972	27	0	0	2	0.343903	1e-05	0.656087
0	2	0	0.2	0	0	25.8861	20	0	0	1	0.436447	0.226247	0.337306
1	2	0	0.217391	2	0	33.2011	23	0	0	2	0.918831	1e-05	0.081159
1	2	0	0.1	2	2	24.9772	30	0	0	1	0.304544	0.063713	0.631743
0	2	0	0.142857	0	0	24.2172	56	1	0	1	0.674278	0.018716	0.307006
0	2	0	0.230769	2	0	23.436	39	0	0	1.5	0.487664	0.03562	0.476716
1	2	0	0.8	0	0	28.7092	60	1	0	3.25	0.507853	0.063606	0.428542
0	2	0	0.395349	0	0	41.9896	43	0	0	1.75	0.99998	1e-05	1e-05
0	2	0	0.375	0	0	24.7951	32	0	0	1	0.472522	1e-05	0.527468
0	2	0	0.333333	0	0	31.287	39	0	0	2.5	0.928199	1e-05	0.071791
0	2	0	0.558824	0	0	21.2847	34	0	0	1.5	0.385824	0.044522	0.569654
0	2	0	0.4375	0	0	31.2481	32	0	0	1	0.954943	0.045047	1e-05
0	2	0	0.107143	0	0	29.4886	28	0	0	2.5	0.767062	0.188462	0.044476
0	2	0	0.0526316	0	0	25.3891	38	0	0	2.5	0.744787	1e-05	0.255203
0	1	1	0.0606061	0	0	24.2108	33	0	0	1.25	0.374305	0.170541	0.455154
0	2	0	1			23.6302	16	0	0	4	0.574121	0.061565	0.364314
0	2	0	0.322581	0	0	36.1306	31	0	0	1.75	0.542839	0.062553	0.394609
0	2	0	0.0862069	0	0	32.1214	58	0	1	1.25	0.403436	1e-05	0.596554
1	2	0	0.241379	0	0	35.9004	29	0	0	1.5	0.314023	0.187949	0.498028
0	2	0	0.0967742	0	0	30.2965	31	0	0	1.75	0.668816	0.197038	0.134146
0	2	0	0.511111	1	2	26.5715	45	0	1	1	0.43866	1e-05	0.56133
0	2	0	0.4	0	0	43.8969	35	0	0	1	0.64172	0.160887	0.197394
0	2	0	0.1	0	0	35.1541	30	0	0	1	0.683749	0.008582	0.307669
0	2	0	0.37931	0	0	59.5191	29	0	0	2.75	0.40029	0.151403	0.448307
0	2	0	0.378378	0	0	37.7899	37	0	0	1	0.588071	1e-05	0.411919
0	2	0	0.258065	0	0	36.8458	31	0	0	1.5	0.639795	1e-05	0.360195
0	2	1	0.047619	0	0		21	0	0	1	0.611479	0.010428	0.378093
0	1	0	0.225806	0	2	29.535	62	0	1	1	0.552897	0.108096	0.339008
1	2	1	0.46875	0	0	28.533	32	0	0	2	0.581414	0.022772	0.395814
1	2	0	1	2	2	25.8248	36	0	0	3.75	0.421552	0.111063	0.467385
0	2	0	0.533333	0	0	29.9538	75	1	0	1	0.595059	0.102281	0.30266
0	2	0	0.214286	2	2	29.2646	42	0	0	1.75	0.715101	1e-05	0.284889
0	1	0	0.28125	2	2	32.9491	32	0	0	1.75	0.692758	0.184975	0.122266
1	2	1	0.097561	0	0	25.3891	41	0	0	3.25	0.574347	0.133916	0.291737
0	2	0	0.625	0	2	24.1294	40	0	0	3.5	0.692064	0.047353	0.260583
0	2	1	0.348837	0	0	23.7199	43	0	0	1	0.757648	0.08625	0.156102
0	1	0	0.322581	1	0	29.2881	31	0	0	1.75	0.541922	0.276598	0.18148
0	2	0	0.122449	0	0	25.6065	49	1	0	1.25	0.502012	0.039976	0.458013
0	2	0	0.571429	0	0	24.0915	56	0	0	1.75	0.449422	0.120853	0.429726
0	2	0	0.5	0	0	47.2374	52	1	1	1	0.57267	0.15145	0.275879
0	2	0	0.2	0	0	30.6098	25	0	0	1.75	0.508957	0.018393	0.472651
0	2	1	0.275362	0	0	31.0936	69	0	1	1	0.50195	0.144915	0.353134
0	2	0	1	0	0	27.9886	30	0	0	1	0.656427	0.105999	0.237574
0	1	1	0.296296	0	1	25.8432	27	0	0	1.75	0.535031	0.066634	0.398334
0	2	0	0.394737	0	0	32.0081	38	1	0	1.25	0.709876	0.0374	0.252724
0	1	1	0.5	2	2	24.1294	40	0	0	1.75	0.478324	1e-05	0.521666
0	2	0	0.0625	0	0	32.2703	48	0	1	1.5	0.602782	0.103093	0.294126
0	2	0	1	0	0		81	0	0	1.25	0.255765	0.095076	0.649159
0	2	0	1	1	1	37.7697	46	1	1	3.75	0.686493	0.000214	0.313293
0	2	1	0.0416667	0	0	22.2961	24	0	0	1.75	0.837917	0.117821	0.044261
0	2	0	0.15625	0	0	24.4125	32	0	0	1.75	0.496426	0.142744	0.360831
1	2	1	0.171429	0	0	27.0198	35	0	0	3.25	0.473454	1e-05	0.526536
0	1	0	0.0142857	1	1	35.5092	70	0	0	1.25	0.272338	0.031927	0.695735
0	2	0	0.433962	0	0	31.0936	53	0	0	2.25	0.616953	0.120406	0.262641
1	2	1	1	0	0	35.9004	40	0	0	4	0.334306	0.224829	0.440865
1	2	0	1	2	0	21.1441	25	0	0	4	0.519143	1e-05	0.480847
0	1	0	1	1	2	31.3246	38	0	0	4	0.55464	0.080267	0.365094
0	2	0	0.166667	0	0	25.6858	36	0	0	2	0.50269	0.09961	0.397699
1	1	0	1	2	0	27.2801	47	0	0	3.5	0.564449	0.02863	0.406921
0	2	0	0.153846	0	2	30.0389	26	0	0	2	0.569198	0.055865	0.374938
1	2	0	1	0	0	38.7931	55	1	1	4	0.296635	0.083946	0.619419
0	1	0	0.479452	1	1	29.1806	73	0	1	1	0.3688	0.182468	0.448732
0	2	0	0.227273	0	0	34.3301	44	0	0	1.25	0.634769	0.198614	0.166617
0	2		0.4	0	0	24.8031	30	0	0	2.25	0.640676	1e-05	0.359314
0	2	0	0.393939	0	0	33.2011	33	0	0	1.75	0.517682	0.031876	0.450442
0	2	0	0.030303	0	0	25.6065	33	0	0	2.25	0.588327	0.063079	0.348594
0	1	0	0.436364	1	0	32.8105	55	0	0	1.5	0.759548	1e-05	0.240442
0	1	0	1	1	1	20.5981	80	0	1	1	0.444176	0.242628	0.313196
0	2	0	0.0952381	0	0	38.8648	63	0	1	1	0.34467	0.062288	0.593042
1	2	0	0.0689655	0	0	26.521	29	0	1	1.5	0.566132	0.046684	0.387184
0	1	1	0.153846	0	0	24.1294	26	0	0	1.5	0.960457	1e-05	0.039533
1	2	0	0.030303	0	0	24.0311	33	0	0	1.25	0.326248	0.178233	0.49552
0	2	0	1	0	2	35.9004	66	1	1	2.75	0.530298	0.134153	0.335549
1	2	0	0.0833333	0	0	24.5634	24	0	0	1.25	0.501904	0.052936	0.44516
1	2	1	0.107143	0	0	35.4833	28	0	0	2.25	0.549613	0.178894	0.271493
0	2	0	0.0416667	0	0	29.1806	24	0	0	1	0.450091	1e-05	0.549899
0	2	0	0.5	0	0	26.9258	38	0	0	1.75	0.239697	1e-05	0.760293
0	2	0	0.153846	0	0	29.6857	26	0	0	1.5	0.89695	1e-05	0.10304
1	2	0	0.0294118	0	0	38.6653	34	0	0	1.75	0.734695	1e-05	0.265295
0	1	0	0.0285714	2	1	27.4389	35	0	0	1.25	0.548675	1e-05	0.451315
1	2	0	0.72	0	0	34.5682	25	0	1	2.75	0.753255	0.025377	0.221368
1	1	1	0.263158	2	2	23.7103	38	0	0	4	0.462494	0.081894	0.455613
0	2	1	1	2	2	29.053	25	0	0	3.5	0.525687	0.014141	0.460172
0	2	1	0.153846	0	0	21.6783	26	0	0	1.75	0.525419	0.114848	0.359733
1	2	0	0.651515	0	0	35.4286	66	0	1	2	0.276099	0.038051	0.68585
1	1	0	1	2	0	37.3064	56	1	1	4	0.58838	0.083849	0.327771
1	2	1	1	0	0	23.6187	42	0	0	3	0.470999	0.001613	0.527388
0	2	0	0.6	0	2	31.2481	50	0	1	1.25	0.726479	0.144245	0.129276
0	2	0	0.0277778	0	0	27.3421	36	0	0	1.5	0.735057	0.016069	0.248874
0	2	0	1	2	0	27.2526	43	0	1	4	0.541308	1e-05	0.458682
0	2	0	1	1	1	35.0744	46	1	1	3.75	0.413924	0.024881	0.561195
0	2	0	0.166667	2	2	28.533	36	0	0	1.75	0.507099	0.094072	0.398829
1	2	0	0.125	0	0	32.9491	32	0	0	2	0.46304	0.059347	0.477613
1	2	0	0.619048	0	0	30.1791	21	0	0	3.25	0.66706	1e-05	0.33293
0	2	0	0.0645161	0	0	29.6857	31	0	0	1	0.775606	1e-05	0.224384
1	2	0	1	0	0	32.6136	21	0	0	2.75	0.532951	0.007326	0.459723
0	1	1	0.607143	0	1	30.0716	56	0	0	1.25	0.351254	0.066171	0.582575
0	2	0	1	0	1	30.1791	19	0	0	4	0.393198	0.193506	0.413296
0	2	0	0.230769	0	0	25.8248	26	0	0	1.25	0.352132	0.04263	0.605238
0	2	0	1	0	0	29.8926	59	1	1	3.25	0.600774	0.047704	0.351522
1	2	0	0.15625	0	0		32	0	0	1.5	0.451878	0.070078	0.478044
0	2	0	1	2	0	36.1306	53	0	1	4	0.260534	0.12888	0.610586
1	2	0	0.466667	1	0	26.075	30	0	0	2	0.472459	1e-05	0.527531
0	1	0	0.448276	1	0	26.1477	29	0	0	1.25	0.551773	1e-05	0.448217
0	2	0	1	0	0	25.6065	21	0	0	3.25	0.494291	0.065903	0.439806
0	2	1	1	1	1	36.2149	22	0	0	3.75	0.337793	0.097346	0.564861
1	2	0	0.6	0	0	22.5967	25	0	0	2.75	0.647506	0.081517	0.270977
0	2	0	1	0	0	22.68	18	0	1	3.25	0.514097	0.029936	0.455967
0	2	1	0.648649	0	0	27.6358	74	0	1	2	0.307784	0.100466	0.59175
0	2	0	0.465116	0	0	40.1663	43	1	1	1	0.328344	1e-05	0.671646
0	2	0	0.5625	0	0	38.3027	32	0	0	1.5	0.695907	1e-05	0.304083
0	2	0	0.119048	0	0	37.4952	42	0	0	1	0.546885	0.181048	0.272067
0	2		1	1	0	25.4043	34	0	0	4	0.406568	0.19904	0.394393
0	1	1	0.346667	1	1		75	1	1	1	0.534634	0.203163	0.262203
0	2	0	0.32	0	0	34.1999	25	0	0	2	0.632957	0.1411	0.225943
1	2	0	0.151515	0	0	31.0528	33	0	0	2.75	0.726484	0.064314	0.209201
1	2	1	0.5		0	25.3891	20	0	0	2.25	0.51333	0.000551	0.486119
0	1	1	0.255814	1	0	27.7617	43	0	0	2	0.424691	1e-05	0.575299
0	1	0	1	0	0	46.2038	41	0	0	3.25	0.477381	0.170665	0.351954
0	2	0	0.48	0	0	28.3424	25	0	0	2	0.72762	0.09	0.182379
0	1	1	0.482759	2	1	22.8629	29	0	0	3	0.561576	1e-05	0.438414
1	2	1	0.380952	0	0	27.2801	21	0	0	2.25	0.60901	1e-05	0.39098
1	2	1	1	2	0	22.5722	22	0	0	4	0.353681	0.077827	0.568492
0	1	1	0.275862	2	0	34.7021	29	0	0	1	0.732262	0.095859	0.17188
1	1	1	1	2	1	32.1077	59	0	1	3.5	0.111584	0.009118	0.879297
1	2	0	0.324324	0	0	37.9414	37	0	1	3	0.649263	0.070025	0.280712
1	2	1	1	0	0	27.4355	23	0	0	3.5	0.25439	0.041682	0.703928
0	2	0	0.204082	1	0	32.2246	49	0	0	1.5	0.687175	0.192546	0.120279
0	1	0	1	1	1	33.7192	69	0	0	2.75	0.576178	0.083504	0.340318
1	2	0	0.452381	0	0	20.2548	42	0	0	2.75	0.570048	0.066917	0.363035
0	2	0	1	0	0	28.3424	77	1	0	4	0.509268	0.075525	0.415207
0	2	0	0.125	0	0	19.53	32	0	0	2	0.527595	0.134372	0.338033
0	2	0	1	1	1	24.8	45	0	0	4	0.642537	0.010201	0.347263
0	2	0	0.0416667	2	0		48	0	0	1.25	0.550818	0.133496	0.315685
1	2	1	1	0	0	24.8894	24	0	0	3.75	0.545433	0.132875	0.321692
0	2	0	0.5	0	0	24.692	40	0	1	1.25	0.307353	1e-05	0.692637
1	2	1	0.266667	0	0	21.7897	30	0	0	2	0.685486	0.101233	0.213282
0	2	0	0.388889	0	0	34.5778	54	0	1	1.5	0.283553	1e-05	0.716437
0	2	0	1	1	1	31.0528	53	0	1	2.75	0.433428	0.158641	0.407932
1	2	0	1	2	2	20.9029	44	0	0	4	0.292558	0.021611	0.685832
0	2	0	0.105263	0	0		38	0	1	1	0.466451	0.038749	0.4948
1	2	0	0.666667	0	0	24.5634	33	0	0	1.25	0.71351	0.055658	0.230832
0	1	0	0.588235	1	0	36.0467	51	1	1	1.75	0.57989	0.035107	0.385003
0	2	0	0.216216	0	0	26.521	37	0	0	1	0.422116	0.056668	0.521216
0	2	0	1	0	0	27.4572	37	0	0	3.5	0.676013	0.087251	0.236737
1	1	1	0.105263	2	0	25.8248	38	0	0	2	0.488746	0.120298	0.390956
1	1	1	0.637931	0	0	28.1922	58	0	0	3	0.050677	0.123111	0.826212
1	1	0	0.217391	2	0	26.8319	23	0	0	2	0.615297	0.075485	0.309218
0	2	0	0.52	0	2	35.2789	50	1	1	1.25	0.123269	0.162941	0.713791
1	1	1	0.228571	0	0	26.6319	35	0	0	1.75	0.521507	0.0657	0.412794
0	2	1	1	0	0	48.9245	41	1	0	4	1e-05	1e-05	0.99998
0	2	1	0.08	0	0	30.7858	25	0	0	1.5	0.496461	0.015128	0.488411
1	1	1	0.557377	0	0	33.0475	61	0	0	2.75	0.334416	0.134273	0.531311
1	2	0	0.241379	0	0	26.5715	29	0	0	2.75	0.644807	0.015026	0.340167
1	2	0	0.113636	0	0		44	0	0	1.75	0.528014	0.101148	0.370839
0	2	1	0.357143	0	0	35.9004	28	0	0	2.5	0.646274	0.11832	0.235406
0	2	1	1	2	0	23.0454	39	0	0	2.25	0.537536	0.238703	0.223761
1	1	0	1	2	2	38.2743	39	0	0	3.75	0.423934	0.131824	0.444242
0	2	1	0.185185	2	0	29.2951	27	0	0	1.75	0.703465	0.03585	0.260685
0	2	0	1	0	0	33.9823	36	0	0	3.5	0.476678	0.032116	0.491206
0	1	0	0.520833	2	1	31.474	48	0	0	1.25	0.578268	0.021357	0.400375
0	2	1	0.142857	0	0	22.2175	21	0	0	2.5	0.788451	0.095266	0.116283
0	2	1	0.140845	0	0	27.4641	71	0	1	1	0.433916	0.048755	0.517328
0	2	0	1	2	2	27.0499	24	0	0	4	0.284249	0.073265	0.642487
0	1	0	0.25	2	2	33.282	32	0	0	1.5	0.539927	0.052468	0.407605
0	2	0	0.517241	0	0	29.8926	58	1	1	1	0.708383	0.036489	0.255128
0	2	1	0.45283	0	0	23.6187	53	0	1	2	0.935504	0.064486	1e-05
1	2	0	1	0	0	42.0544	39	0	0	3.25	0.474745	0.013876	0.51138
0	2	1	1	0	0	26.9515	36	0	0	2.5	0.623456	0.042844	0.3337
1	2	0	0.652174	2	0	21.9484	46	1	0	3.5	0.653922	0.101723	0.244356
0	2	0	0.181818	0	0	33.2011	33	0	1	3.75	0.582485	1e-05	0.417505
0	2	0	1	0	1	54.9377	28	0	0	3.75	0.403986	0.076336	0.519678
0	2	0	1	1	0	33.0058	56	1	1	2.5	0.323198	0.134207	0.542595
0	2	0	1	0	0	31.9582	32	0	1	3.25	0.458938	0.178359	0.362703
0	1		0.451613	2	2	24.3281	31	0	0	2	0.658155	0.027335	0.31451
1	2	0	1	2	0	24.3745	26	0	0	4	0.759588	1e-05	0.240402
0	2		1	1	1	31.9306	58	0	0	3.5	0.555332	0.011539	0.433129
1	1	1	1	2	1	31.9306	59	0	1	3.75	0.538088	0.252827	0.209086
0	1	0	1	1	1	30.477	76	0	1	2.25	0.260098	0.063423	0.676479
0	2	1	0.753846	2	2	24.8	65	0	1	2.75	0.342747	0.047602	0.609651
0	2	0	0.375	0	0	34.9557	24	0	0	1.25	0.551022	0.090289	0.358688
1	2	0	0.111111	0	0	32.9226	45	0	0	1.25	0.545258	1e-05	0.454732
0	2	0	1	0	0	34.3021	67	0	1	4	0.483596	1e-05	0.516394
0	2	1	0.405405	0	0	31.7435	74	0	1	1.5	0.158967	1e-05	0.841023
1	1	0	0.0277778	0	0	28.6972	36	0	0	2	0.373098	0.064504	0.562399
1	2	1	0.285714	0	0	33.3607	35	0	0	2	0.606962	0.104514	0.288524
0	2	0	1	1	1	33.9868	30	0	0	3.5	0.515539	0.057091	0.427371
0	2	0	1	0	0	46.0572	42	0	0	1.75	0.518879	1e-05	0.481111
1	2	0	0.0357143	1	0	37.4422	28	0	0	1.75	0.400948	0.24686	0.352191
1	1	1	0.0333333	0	1	34.5844	30	0	0	1.75	0.553063	0.06513	0.381807
1	2	0	0.266667	0	0	38.2743	30	0	0	1	0.395036	0.119094	0.48587
0	2	0	0.137931	1	0	33.9823	29	0	0	1.5	0.935818	1e-05	0.064172
1	1	1	0.543478	1	2	32.1077	46	0	0	2	0.630264	0.129365	0.240371
1	1	1	1		0	31.0118	18	0	0	4	0.645015	0.055784	0.299202
0	2		1	2	1	21.3997	22	0	0	3.5	0.32632	0.057401	0.616279
1	2	0	0.395349	2	0	33.4511	43	0	0	1.75	0.611129	0.122717	0.266154
0	1	1	0.808824	1	1	20.9827	68	0	1	1	0.498383	0.158613	0.343004
0	2	0	0.220339	0	1	24.8894	59	1	1	1	0.5069	0.152707	0.340393
0	2	0	1	0	0	60.0778	31	0	0	4	0.51837	1e-05	0.48162
0	2	0	1	2	0	37.9302	29	0	0	3.75	0.558235	1e-05	0.441755
1	2	0	0.0294118	2	2	25.3891	34	0	0	1.75	0.431624	1e-05	0.568366
1	1	1	1	2	2	26.5449	41	0	0	3.75	0.599965	1e-05	0.400025
1	2	0	1	1	0	23.7775	23	0	0	3	0.536541	0.064774	0.398685
1	2	0	0.6	2	0	26.4529	20	0	0	2.25	0.511269	0.0935	0.395231
0	2	0	1			19.7398	17	0	0	4	0.249639	0.103156	0.647205
0	2	0	0.424242	0	0	25.3891	33	0	0	1.5	0.652616	1e-05	0.347374
1	2	0	0.290323	2	0	21.9713	31	0	0	3	0.67666	0.079446	0.243894
1	2	0	0.234375	0	0	24.0494	64	0	1	1.5	0.390324	0.056554	0.553122
1	2	0	0.357143	0	0	28.9045	42	0	0	3	0.755112	1e-05	0.244878
0	2	0	0.612903	0	0	23.436	31	0	0	1.25	0.728466	1e-05	0.271524
1	2	0	1	0	0	33.0662	24	0	0	3.5	0.581141	0.042199	0.376659
0	2	0	0.0869565	0	2	28.3424	23	0	0	2.25	0.643992	0.179817	0.17619
1	2	1	1	1	1	23.2974	23	0	0	4	0.341308	0.016752	0.64194
1	1	1	1	2	1	31.0118	57	0	0	3.75	0.444198	0.102747	0.453055
0	1	1	0.722222		0	40.3513	18	0	0	3.5	0.398708	1e-05	0.601282
0	2	0	0.424242	2	0	27.3421	33	0	0	1.25	0.485264	0.062257	0.452479
0	1	0	1	2	1	34.9716	58	0	0	4	0.492125	0.140455	0.36742
0	2	0	0.193548	0	0	24.1294	31	0	0	1	0.298552	0.21251	0.488938
0	2	1	0.52	0	2	30.4686	50	0	0	1.5	0.386157	0.060173	0.55367
0	2	1	1	0	0	32.9226	34	0	0	1.5	0.436169	0.256906	0.306925
0	1	1	1	1	1	23.3445	52	0	0	3	0.409621	0.046318	0.544062
0	2	0	0.37037	0	0		27	0	0	1	0.709977	0.026484	0.263539
0	2	0	0.0909091	0	0	29.2646	33	0	0	1.25	0.489191	0.079552	0.431257
1	2	1	0.275	0	0	25.6065	40	0	0	2	0.485666	0.159977	0.354357
0	2	0	0.535714	0	0	33.3262	56	0	0	1.5	0.448753	0.158755	0.392492
1	2	0	1	2	0	30.2716	28	0	0	4	0.663725	0.111249	0.225027
0	1	1	1	2	0	21.7	30	0	0	4	0.472094	1e-05	0.527896
1	2	0	1	2	2	34.0109	23	0	1	4	0.612419	0.170761	0.21682
0	2	0	0.230769	0	0	29.2951	26	0	0	1.75	0.842214	1e-05	0.157776
1	2	0	1	0	0	36.5807	31	0	0	1.5	0.6487	0.028663	0.322637
0	2	1	0.0806452	0	0	28.3424	62	0	1	1	0.556515	0.016382	0.427103
0	1	1	0.241379	2	1	29.2885	29	0	0	2.75	0.618917	1e-05	0.381073
0	2	0	0.368421	2	1	33.282	38	0	0	1.5	0.520239	1e-05	0.479751
1	1	1	0.465116	2	1	25.8248	43	0	0	3.25	0.455766	0.03774	0.506494
1	2	1	0.0588235	0	0	23.6313	34	0	0	1.75	0.67359	0.063329	0.263081
0	1	0	0.0285714	1	0	29.9538	35	0	0	2	0.643235	0.088491	0.268274
1	1	0	0.0555556	1	0	27.9798	36	0	0	2.5	0.506929	0.091479	0.401592
1	2	0	0.212121	0	0		33	0	1	1	0.725826	0.009208	0.264966
1	2	0	1	0	1	29.4761	64	1	1	4	0.151076	0.085236	0.763687
0	2	0	0.589744	0	0	34.7635	39	0	0	1	0.708039	0.01073	0.281231
0	2	0	1	0	0	37.1232	30	0	1	2.25	0.345877	0.153301	0.500822
0	2	0	0.344828	0	1	27.4641	58	1	0	1.75	0.574023	0.058154	0.367823
0	2	0	0.625	0	0	40.3554	32	0	0	2	0.77611	0.042625	0.181265
0	2	0	0.103448	0	0	29.0998	58	1	0	1	0.72803	0.085854	0.186116
1	2	0	1	2	0	28.7203	34	0	0	3.5	0.540312	0.046687	0.413001
1	2	0	0.342105	0	0	31.7435	38	0	1	2.25	0.743011	1e-05	0.256979
0	1	0	0.551282	1	1	20.851	78	0	1	1.75	0.474099	0.063483	0.462418
1	1	1	0.111111	2	0		27	0	0	1	0.417358	0.047582	0.53506
0	2	0	0.5	0	0	30.7255	70	0	0	1.75	0.337301	0.009309	0.653391
0	2	0	1	2	0	30.2965	21	0	0	4	0.438159	0.047204	0.514637
1	2	0	0.361111	0	0	34.1585	36	0	1	1.75	0.677638	0.008675	0.313687
0	2	1	1	2	2	30.2965	53	1	1	3.5	0.48913	0.14716	0.36371
0	2	0	0.125	0	0	25.7476	32	0	0	1.25	0.665194	0.256027	0.078779
0	2	0	0.32	0	0	37.4952	25	0	0	1	0.606136	1e-05	0.393854
0	2	0	0.19697	0	0	34.5407	66	1	0	1	0.3204	0.092044	0.587556
0	1	1	0.571429	1	0	30.6194	42	0	0	1.75	0.632718	0.082568	0.284715
0	2	0	0.694915	0	0	27.3421	59	0	0	1.75	0.529707	1e-05	0.470283
0	2	0	0.651163	0	0	31.2481	43	0	0	1	0.85884	0.021775	0.119385
0	2	1	1	0	0	36.5807	44	0	0	3.75	0.48235	1e-05	0.51764
0	2	0	0.222222	0	0	32.4499	63	0	1	1	0.376743	0.11098	0.512277
1	2	0	1	2	0	27.4389	43	0	0	3	0.283626	0.184564	0.53181
1	2	0	0.0925926	0	0	30.8971	54	0	0	1	0.285618	1e-05	0.714372
1	2	0	0.217391	0	0	25.3891	23	0	0	1	0.641978	0.162463	0.195559
1	2	0	1	0	0	24.4125	27	0	0	1	0.635454	0.141492	0.223054
0	2	0	1	2	2	21.9452	58	0	0	3.5	0.461799	0.087962	0.450239
1	1	0	1	0	2	27.4091	55	0	0	3	0.024344	1e-05	0.975646
1	2	0	0.461538	0	0	37.4422	39	0	0	1.75	0.737998	1e-05	0.261992
0	2	0	1	1	1	25.061	76	1	1	3	0.539321	0.130802	0.329876
0	2	0	0.277778	0	0	32.6883	36	1	0	1.75	0.558365	0.07013	0.371505
0	2	0	0.416667	0	0	23.9143	36	0	0	1.5	0.315287	1e-05	0.684703
0	1	0	0.0714286	0	2	22.5967	28	0	0	1.5	0.810183	1e-05	0.189807
0	2	0	0.391304	0	0	28.7159	23	0	0	1.25	0.720159	0.149553	0.130288
0	2	0	0.5	2	2	41.6287	40	1	0	1.25	0.702413	0.201258	0.096329
0	2	0	0.193548	0	0	32.9226	62	0	1	1	0.630472	0.077616	0.291913
1	2	0	0.219512	0	0	28.7203	41	0	0	1.5	0.718291	1e-05	0.281699
1	2	1	0.375	2	0	29.6651	40	0	0	3.25	0.494335	0.07682	0.428845
0	2	0	0.047619	0	0	11.5143	21	0	0	2	0.460372	0.040958	0.498671
0	2	0	0.310345	0	0	38.4742	29	0	0	1.75	0.775899	0.018957	0.205144
1	2	0	0.103448	0	0	24.5634	29	0	0	2.25	0.765314	1e-05	0.234676
0	2	0	0.538462	0	0	34.538	52	1	1	1.25	0.546343	0.068859	0.384798
1	2	0	0.961538	0	0	43.3482	26	1	0	3.25	0.543172	0.059261	0.397567
0	2	0	0.833333	0	0	29.2646	24	0	0	3.25	0.581995	0.229561	0.188445
0	2	0	0.181818	0	0	34.0109	33	0	0	1.75	0.76422	0.038209	0.19757
0	1	0	0.1875	2	0	27.4091	32	0	0	2	0.795474	0.002636	0.20189
0	1	0	0.258621	1	1	27.4761	58	0	0	1	0.432825	0.21112	0.356055
1	2	0	1	0	0	29.535	27	0	0	4	0.230465	0.139918	0.629617
0	1	1	0.0322581	1	1	24.4077	31	0	0	1.75	0.533814	0.083449	0.382737
0	2	1	0.075	0	0	22.9902	40	0	0	1.5	0.61497	0.056101	0.328929
1	2	0	0.0625	0	0	26.257	32	0	0	2	0.864771	0.010804	0.124425
1	2	1	0.2	2	1	22.3146	35	0	0	2.5	0.362766	0.143948	0.493286
1	2	0	1	0	0	43.256	60	1	0	4	0.378787	0.119472	0.50174
1	2	1	1	2	0	31.2481	29	0	0	4	0.480606	0.017105	0.50229
0	1	1	0.4	2	1	27.3691	40	0	0	2	0.496282	0.01118	0.492538
0	1	0	0.15		0	22.8143	20	0	0	3.25	0.342207	1e-05	0.657783
1	2	0	0.0714286	0	2	30.1143	42	0	0	2.25	0.433733	0.130733	0.435535
0	1	1	1	2	1	20.3792	65	0	0	3.25	0.600796	0.019857	0.379347
0	2	0	1	0	2	24.5091	66	1	1	4	0.456603	0.088603	0.454795
0	2	0	0.0571429	0	0	32.9226	35	0	0	2.25	0.509797	0.057982	0.432221
0	2	0	0.321429	0	0	29.3874	28	0	0	1.75	0.696662	0.017682	0.285656
0	1	0	0.364865	1	0	30.0962	74	0	1	1	0.830863	0.10157	0.067567
0	2	0	0.294118	0	0	20.7845	34	0	0	3	0.51574	0.020675	0.463584
0	1	0	0.25	2	2	25.8248	36	0	0	2	0.621416	0.070908	0.307675
0	2		0.0333333	0	0	22.4595	30	0	0	1	0.778791	0.043455	0.177753
0	2	1	0.418605	0	1	32.9226	43	1	0	1	0.729662	0.173449	0.096889
0	2	0	0.0204082	0	0	28.1233	49	1	1	1	0.658628	0.152099	0.189273
1	1	0	0.941176	1	0	34.7021	34	0	0	3.75	0.682012	0.065245	0.252743
1	2	0	0.8	2	0	38.6695	25	0	0	2.75	0.759014	0.003383	0.237603
1	1	0	0.375	2	0	26.9584	40	0	0	2.5	0.421903	0.244952	0.333145
0	2	0	1	1	0	30.1143	50	0	0	3	0.601811	0.151368	0.246821
0	2	0	0.74026	0	0	26.075	77	1	1	1	0.609973	0.07038	0.319647
0	2	0	0.447761	0	0	19.0839	67	0	0	2.75	0.608382	0.010551	0.381067
0	1	1	1	1	1	21.3794	71	1	1	3	0.62773	1e-05	0.37226
0	2	0	0.171429	0	0	23.2288	35	0	0	1.25	0.366827	1e-05	0.633163
0	2	0	0.625	0	0	39.8413	56	1	0	1	0.392542	0.138603	0.468855
0	2	1	0.392857	0	0	34.5778	28	0	0	2	0.390843	0.021137	0.58802
0	1	1	0.655172	1	1	33.4511	58	1	0	1.5	0.518946	0.129234	0.351819
1	2	0	1	0	0	41.0131	20	0	0	4	0.400813	0.029892	0.569295
0	2	0	1	1	0	28.3501	29	0	0	2.75	0.556489	0.159885	0.283626
1	2	0	0.323529	0	1	21.7897	34	0	0	1.75	0.523629	0.104789	0.371582
0	2	0	0.0810811	0	0	33.0662	37	0	0	1.75	0.667707	0.103591	0.228703
0	1	1	0.111111	2	1	24.2108	36	1	0	2.25	0.660801	0.003802	0.335397
1	2	1	0.2	0	0	25.0178	30	0	0	1.5	0.361545	0.013754	0.624702
1	1	0	0.1875	0	1	23.3525	32	0	0	2.5	0.250501	0.149074	0.600424
1	2	0	0.703704	1	0	33.633	27	0	0	4	0.492057	0.144163	0.36378
0	2	0	0.15	0	0	31.1767	20	0	0	1.5	0.906811	1e-05	0.093179
0	2	0	0.173913	0	0	28.5139	23	0	0	1.5	0.586072	0.309838	0.104091
1	2	0	0.289855	2	0	16.7256	69	1	1	2	0.483754	0.035287	0.480959
1	2	0	1	2	0	31.2481	57	1	0	4	0.576688	0.151064	0.272248
0	2	0	0.571429	0	0	28.2897	28	0	0	2	0.281574	0.08443	0.633996
0	2	0	0.04	1	0	22.674	25	0	0	2	0.775998	0.048104	0.175898
0	2	0	1	0	1	39.4797	25	0	0	2.5	0.536109	0.082246	0.381645
1	2	0	1	0	0	39.2923	22	0	0	3.25	0.621848	0.034168	0.343984
0	1	0	1	2	1	21.5229	82	0	0	4	0.277545	0.10948	0.612975
0	1	0	0.241379	2	0	27.4389	29	0	0	1	0.56741	0.000456	0.432134
1	2	0	1	0	0	37.1232	26	0	0	4	0.551271	0.173201	0.275528
1	2	1	1	0	0	36.8458	51	1	1	3.25	0.597517	0.098765	0.303718
1	2	0	1	2	0	47.256	40	0	0	3.5	0.310458	0.121512	0.56803
0	1	0	0.464789	0	1	23.5946	71	0	0	1.5	0.969002	0.030988	1e-05
0	2	0	0.195122	0	0	26.521	41	0	0	1.5	0.518334	0.009809	0.471857
1	1	0	1	0	0	21.8194	73	0	0	2.75	0.574481	0.131518	0.294002
0	1	0	1	0	1	29.8471	81	1	0	1	0.583238	0.059002	0.357759
0	2	0	0.54717	2	0	23.7775	53	0	1	1.75	0.576678	0.095199	0.328123
0	2	0	0.113636	0	0	30.1143	44	0	0	2	0.394947	0.144683	0.46037
0	1	0	0.735294	2	0	25.5296	68	0	1	2.75	0.59463	0.015032	0.390338
0	2	0	0.380952	0	1	27.4689	63	0	0	1	0.695514	1e-05	0.304476
0	1	0	0.55814	2	0	24.2108	43	0	0	2	0.712509	1e-05	0.287481
0	2	0	0.255814	0	0	23.7775	43	1	1	1.25	0.647516	0.033737	0.318747
1	2	0	0.612245	0	0	33.9476	49	1	0	1.75	0.603589	0.1308	0.265611
1	1	1	0.526316	2	0	27.4389	38	0	0	3.25	0.447196	0.113528	0.439276
0	2	0	1	0	1	34.8635	24	0	0	4	0.530611	0.01208	0.457308
1	2	1	1	0	0	42.9127	38	0	0	3	0.418076	0.033316	0.548607
0	2	1	1	0	0	19.7398	16	0	0	3	0.366899	0.11474	0.518361
0	2	1	1	2	0	28.8373	41	0	1	3.5	0.669666	0.052173	0.278161
0	2	1	1	0	0	23.4293	78	1	1	2.75	0.662832	0.123093	0.214075
0	2	0	1	0	2	21.2877	51	0	0	1.75	0.553866	1e-05	0.446124
1	2	0	1	2	0	30.0389	39	0	0	4	0.480899	0.121921	0.39718
0	2	0	0.767123	0	0	34.5778	73	0	1	1	0.468817	0.047611	0.483572
0	2	0	0.5	0	0	26.9515	38	0	0	1.5	0.575015	0.142686	0.282299
0	2	0	0.5	0	0	29.2854	56	1	1	1.25	0.589169	0.06785	0.342981
0	2	1	0.444444	2	0	33.7301	36	1	1	2.25	0.693328	0.081554	0.225119
1	2	1	1	0	0	46.0917	34	0	0	4	0.64948	0.11693	0.23359
0	2	0	1	0	0	39.2554	50	0	0	2	0.551395	0.167999	0.280607
0	2	0	0.529412	0	0	45.159	51	0	0	1	0.598805	0.110971	0.290224
0	2	0	0.25	0	0	20.6599	24	0	0	2.25	0.578623	1e-05	0.421367
1	2	0	0.1875	0	0	43.4584	32	0	0	1.75	0.535974	0.032825	0.431201
1	1	0	0.171429	2	1	39.5331	35	0	1	3.25	0.659449	1e-05	0.340541
0	2	0	0.0909091	0	0	33.4714	33	0	0	1.25	0.39149	0.095178	0.513333
0	2	1	0.574468	0	0	22.674	47	0	0	2.25	0.212659	0.087002	0.70034
1	2	0	0.137931	0	0	31.4594	29	0	1	1.5	0.41715	0.099147	0.483702
1	2	1	0.153846	0	0	21.7655	39	0	0	2.25	0.53746	0.017991	0.444549
1	2	0	1	0	0		24	0	0	1	0.407074	0.09602	0.496905
0	2	1	0.193548	2	0	22.3142	31	0	0	1.5	0.739848	0.05552	0.204632
1	1	1	1	2	2	29.7584	47	1	1	4	0.493444	0.107259	0.399297
1	2	0	1	0	0	28.3224	20	0	0	3.5	0.501419	0.109115	0.389466
0	2	0	1	0	0	44.4349	52	0	0	3.25	0.530105	0.105329	0.364565
0	2	0	0.592593	1	1	36.1372	54	0	1	1	0.343971	0.123278	0.532751
1	2	0	0.130435	0	0	21.7996	46	0	0	2.75	0.47775	0.025512	0.496738
0	2	1	0.387097	0	0	31.2481	62	0	0	1.75	0.447855	0.108327	0.443819
1	1	0	0.894737			36.9188	19	0	0	3	0.252801	1e-05	0.747189
1	2	0	0.961538	0	0	24.692	26	0	0	4	0.374323	0.007883	0.617794
0	2	0	0.604651	0	0	34.3301	43	1	0	1.5	0.569017	1e-05	0.430973
0	2	0	0.285714	0	0	25.975	35	0	0	1.25	0.406402	0.096948	0.49665
0	2	0	0.333333	0	0	31.8252	24	0	0	1.25	0.616135	1e-05	0.383855
0	2	1	0.636364	0	0	29.1806	55	0	1	1.25	0.226821	0.050658	0.722521
0	2	0	1	0	2	40.2388	36	0	1	3.5	0.551956	0.047544	0.4005
0	2	0	0.586957	2	0	30.6458	46	0	0	1	0.614624	0.026827	0.358549
1	2	0	0.210526	0	0	27.4572	38	0	0	1.75	0.47903	0.05146	0.46951
1	1	1	0.0526316	2	2	25.0883	38	0	0	2.25	0.475772	0.029102	0.495126
0	2	1	0.342105	0	0	21.7897	38	0	0	1.5	0.583931	0.075789	0.34028
1	1	1	0.266667	2	2	26.6319	30	0	0	3.25	0.582943	0.014803	0.402254
0	2	0	0.315789	0	0	33.6572	38	0	1	2.5	0.391201	0.10043	0.508369
1	2	0	0.157895	0	0	23.9143	38	0	0	2	0.764607	0.042658	0.192735
0	2	0	1	0	1	27.4689	76	1	0	3.25	0.60578	0.052836	0.341384
0	2	0	0.107143	2	0	24.4332	28	0	0	1.25	0.3553	1e-05	0.64469
0	2	0	0.0655738	0	0	20.2548	61	1	0	1.5	0.288082	0.153566	0.558351
0	2	0	0.208333	0	0	26.055	48	1	0	1.25	0.770684	0.07384	0.155475
1	1	0	1	1	0	29.0238	58	1	1	4	0.389866	0.051681	0.558453
0	2	0	0.25	0	0	29.2286	60	0	0	1	0.596376	0.117384	0.28624
0	1	0	0.4	2	0	29.4545	65	0	1	1	0.494649	0.096334	0.409017
0	2	0	0.0465116	0	0	26.7039	43	0	0	1.25	0.387035	1e-05	0.612955
1	2	0	0.24	0	0	24.0915	25	0	0	2.25	0.573596	1e-05	0.426394
0	2	0	0.472222	0	0	33.8372	36	0	0	1.5	0.394696	0.050539	0.554765
0	2	1	0.471698	2	0	29.6906	53	1	1	3.75	0.660766	0.17231	0.166923
0	2	1	0.0454545	2	0	28.9045	22	0	0	1.5	0.516411	1e-05	0.483579
0	1	1	0.625	0	2	44.7942	40	0	1	3.75	0.39669	0.068522	0.534788
0	2	0	0.4	0	0	27.5211	65	0	1	1.25	0.573248	0.106046	0.320706
1	1	1	0.92	2	1	26.6088	25	0	0	3.5	0.626453	0.054703	0.318844
0	1	0	1	1	1	35.3968	61	1	1	2.5	0.463437	0.050738	0.485825
0	2	0	0.319149	0	0	27.4355	47	1	1	1.75	0.522946	0.031454	0.4456
0	2	1	0.433333	0	0	27.2669	30	0	0	1.75	0.611369	0.082721	0.30591
0	1	1	0.467742	1	0	21.7706	62	1	1	1.5	0.521056	1e-05	0.478934
1	1	1	1	2	1	32.2267	23	0	0	3.75	0.278472	0.044708	0.67682
1	1	0	0.275862	2	2	34.9461	29	0	0	2	0.024055	0.097759	0.878186
1	1	1	0.410256	2	1	31.6644	39	0	0	2	0.415655	1e-05	0.584335
1	2	1	1	0	2	25.1792	42	0	1	4	0.221994	0.084283	0.693722
0	2	0	0.382353	0	0	31.2481	34	0	0	2	0.52093	0.152252	0.326818
1	2	0	1	0	0	32.8105	55	0	1	2.25	0.297154	1e-05	0.702836
0	2	0	0.610169	1	1	30.3052	59	1	1	1	0.615257	1e-05	0.384733
0	2	0	0.0697674	0	0	29.881	43	0	0	1.5	0.523265	0.076933	0.399802
0	2	0	1	2	0	30.7278	49	0	1	2.5	0.307308	0.186485	0.506207
1	2	1	0.241379	0	0	20.4852	29	0	0	2	0.689904	1e-05	0.310086
0	1	1	0.526316	1	1	31.0114	57	1	1	2.5	0.460172	0.102745	0.437083
0	2	0	0.339286	0	0	27.4576	56	0	0	1.75	0.465676	1e-05	0.534314
0	2	0	0.769231	1	1	36.3558	39	0	0	2.5	0.391045	0.408689	0.200266
0	2	1	0.0277778	1	0	25.6065	36	0	0	1.5	0.395374	0.092549	0.512077
1	1	0	0.352941	2	2	32.9226	34	0	1	2.75	0.53352	0.03007	0.43641
1	2	0	0.710526	0	0	25.975	38	0	0	2.5	0.686206	0.046371	0.267423
0	1	0	1	2	2	24.9615	38	0	0	4	0.402861	0.149378	0.447761
0	2	0	0.266667	0	2	29.2646	45	0	0	1.25	0.47612	1e-05	0.52387
0	2	0	0.655738	0	0	29.6857	61	1	0	2.25	0.535649	0.116484	0.347867
0	2	0	0.409091	0	0	30.2319	44	0	0	1.75	0.699927	0.020838	0.279236
0	2	0	0.469388	0	0	30.7858	49	0	0	2.25	0.369722	1e-05	0.630268
0	2	0	1	1	1	39.8175	57	1	1	3	0.565587	0.078313	0.356099
0	2	0	0.153846	0	0	23.436	26	0	0	1	0.573496	0.139922	0.286582
0	2	0	0.814815	0	1	26.4529	54	1	0	2.5	0.263884	1e-05	0.736106
0	1	0	0.754386	1	1	35.5798	57	0	1	2.5	0.134033	0.036864	0.829104
0	2	1	0.545455	0	1	37.1294	55	1	1	2.25	0.659382	0.006663	0.333955
0	2	0	0.285714	0	0	26.4007	49	1	0	1	0.541393	0.00797	0.450638
0	2	0	0.522388	0	0	25.6971	67	0	1	2.25	0.435837	0.189873	0.37429
1	2	1	1	2	0	24.3745	44	0	0	4	0.012106	0.010344	0.97755
1	1	0	1	2	0	28.9753	44	0	1	2.25	0.523665	0.02917	0.447165
0	2	0	0.185185	0	0	30.8575	54	0	0	1.25	0.469722	0.087856	0.442422
1	2	0	1	1	1	37.7899	58	0	0	3.5	0.643943	0.140274	0.215783
1	2	0	1	2	0	30.8971	48	1	0	4	0.435935	0.089701	0.474364
0	2	0	0.319149	1	0	26.4529	47	1	1	1.5	0.716442	0.085975	0.197583
0	2	0	0.661017	0	0	23.6302	59	1	1	1.75	0.589638	0.153015	0.257347
1	1	1	0.745763	2	2	26.6319	59	0	0	2.5	0.660304	0.087769	0.251927
0	2	0	0.47619	0	0	35.5303	63	0	1	1.25	0.389914	0.061906	0.54818
1	1	1	0.380952	1	1	25.1101	21	0	0	4	0.549464	0.124681	0.325855
1	2	1	0.25	1	1	25.2892	24	0	0	3	0.828076	0.049647	0.122277
0	2	1	0.490909	0	0	24.2108	55	0	0	1	0.35059	0.07718	0.57223
0	2	0	0.317073	0	0	28.1233	41	0	0	2	0.879938	1e-05	0.120052
0	2	0	0.1	0	0	29.8133	50	0	0	1	0.635559	1e-05	0.364431
0	2	0	1	0	1	35.1541	64	0	0	3	0.295327	0.129028	0.575645
1	2	0	1	0	1	28.2897	51	0	1	2.75	0.364076	0.004576	0.631347
0	2	0	0.588235	0	0	29.8133	51	1	1	1.5	0.672463	0.082695	0.244842
0	1	0	0.56	2	1	28.3536	50	0	1	2	0.49892	1e-05	0.50107
0	2	0	1	0	0	29.2646	56	1	1	4	0.424407	1e-05	0.575583
1	2	1	0.311111	2	0	20.4852	45	1	0	2.75	0.691471	0.040948	0.267581
0	1	0	0.677419	2	0	28.8743	31	0	1	1.25	0.677998	1e-05	0.321992
1	2	0	0.0571429	0	0	21.483	35	0	0	1.5	0.536901	0.137253	0.325846
0	2	0	0.269231	0	0	32.7715	26	0	0	1.25	0.420911	0.090525	0.488564
0	2	0	0.537037	0	0	27.2801	54	1	1	1	0.241352	0.083744	0.674905
0	1	1	0.0172414	1	1	38.9585	58	0	1	1	0.390124	0.050849	0.559027
1	2	0	0.72549	0	0	32.7853	51	1	1	2	0.565822	1e-05	0.434168
1	2	0	0.333333	0	0	27.4572	33	0	0	1.5	0.419881	1e-05	0.580109
1	2	0	0.277778	2	2	33.2011	36	0	0	2.25	0.75514	0.143072	0.101788
1	2	1	0.214286	0	0	29.6651	28	0	0	1	0.613037	0.008602	0.378361
1	2	0	0.214286	0	0	23.7775	28	0	0	1.75	0.491113	0.16323	0.345657
1	2	0	0.0322581	0	2	33.6572	62	0	1	1.5	0.38812	0.086931	0.52495
0	2	0	0.673913	1	1	25.2407	46	0	0	1	0.603465	0.045003	0.351532
1	2	1	1	2	0	26.075	34	0	0	3.25	0.486871	0.116617	0.396512
1	2	1	1		0	20.7258	18	0	0	3.75	0.285733	1e-05	0.714257
1	2	1	0.0344828	0	1	23.6187	29	0	0	2	0.718943	0.022071	0.258986
0	2	1	0.969697	2	2	27.3199	33	0	0	2.5	0.231135	0.01954	0.749325
1	2		0.378378	0	0	24.692	37	0	0	2.75	0.628177	1e-05	0.371813
1	2	0	0.536585	0	0	25.975	41	0	0	3	0.571954	1e-05	0.428036
1	1	1	0.407407	0	0	30.7858	27	0	0	1.75	0.645394	0.023728	0.330879
0	2	1	0.769231	0	0	25.2943	39	0	0	1.75	0.586995	0.155806	0.257199
0	1	1	0.512821	2	0	28.2459	39	0	0	3	0.634868	1e-05	0.365122
0	2	0	0.206897	0	1	28.7203	29	0	0	2	0.569786	0.02714	0.403073
0	2	0	0.461538	0	0	26.6256	39	0	0	1.5	0.608695	0.170517	0.220787
0	2	1	0.371429	0	0	23.6878	35	0	0	1.75	0.638509	0.019211	0.34228
1	2	0	0.193548	0	0	20.0143	31	0	0	2	0.330729	0.183148	0.486124
1	2	0	1	0	0	48.4744	42	0	0	4	0.479295	0.100545	0.420161
0	2	0	0.4	0	0	26.6319	30	0	0	1	0.555587	0.07928	0.365133
0	2	1	0.352941	0	0	23.0286	34	0	0	2	0.322921	0.085217	0.591861
0	2	1	0.210526	0	0	27.3421	57	0	0	1.75	0.546001	0.083056	0.370943
0	2	1	0.609375	0	0	25.3891	64	1	1	1.5	0.23001	1e-05	0.76998
1	2	0	0.441176	0	2	39.0601	34	0	0	3.5	0.540583	0.055354	0.404064
0	1	0	0.54717	2	0	30.7858	53	0	0	1.5	0.973413	0.026577	1e-05
0	1	0	0.166667	0	0	26.8769	30	0	0	2.25	0.339319	0.173008	0.487674
0	2	0	0.342857	0	0	27.4641	35	0	0	1.5	0.394642	0.061662	0.543696
0	2	0	0.471698	0	0	41.5689	53	0	0	1	0.279458	1e-05	0.720532
1	2	0	1		0	23.436	20	0	0	2.25	0.617397	0.090257	0.292346
0	2	0	0.435897	0	0	24.1433	39	0	0	1.25	0.376945	0.05735	0.565705
1	2	0	1	2	1	25.6065	60	0	0	3.75	0.426407	0.06338	0.510212
0	1	0	0.388889	1	1	20.8012	72	1	0	1	0.541728	0.050916	0.407356
0	2	0	0.525	0	0	31.7554	40	0	0	2	0.410409	0.048393	0.541198
[truncated: 2,661 more rows]
